# Supplementary material for: Crystal structure of 1-(piperidin-1-yl)butane-1,3-dione
Source: Acta Crystallogr Sect E Struct Rep Online. 2014 Nov 29;70(Pt 12):o1297. doi: 10.1107/S1600536814025768 (PMC4257425; doi:10.1107/S1600536814025768)
Supplement: Supplementary file 1 [file e-70-o1297-sup1.cif]

##############################################################################
#                                                                            #
# This CIF contains the data in a paper accepted for publication in          #
# Acta Crystallographica Section E. It conforms to the requirements of       #
# Notes for Authors for Acta Crystallographica Section E, and has been       #
# peer reviewed under the auspices of the IUCr Commission on Journals.       #
#                                                                            #
# Full details of the Crystallographic Information File format               #
# are given in the paper "The Crystallographic Information File (CIF):       #
# a New Standard Archive File for Crystallography" by S. R. Hall, F. H.      #
# Allen and I. D. Brown [Acta Cryst. (1991), A47, 655-685].                  #
#                                                                            #
# The current version of the core CIF dictionary is obtainable from          #
# ftp://ftp.iucr.org/pub/cif_core.dic.                                       #
#                                                                            #
# Software is freely available for graphical display of the structure(s)     #
# in this CIF. For information consult the CIF software page                 #
# http://www.iucr.org/resources/cif/software.                                #
#                                                                            #
# This file may be used for bona fide research purposes within the           #
# scientific community so long as proper attribution is given to the journal # 
# article from which it was obtained.                                        #
#                                                                            #
##############################################################################
data_I
_audit_creation_method     SHELXL-97
_chemical_name_systematic
;
1-(Piperidin-1-yl)butane-1,3-dione
;
_chemical_name_common     ?
_chemical_formula_moiety     'C9 H15 N O2'
_chemical_formula_sum     'C9 H15 N O2'
_chemical_formula_iupac     'C9 H15 N O2'
_chemical_formula_weight     169.22
_chemical_melting_point     ?
_symmetry_cell_setting     monoclinic
_symmetry_space_group_name_H-M     'P 21/c'
_symmetry_space_group_name_Hall     '-P 2ybc'
loop_
    _symmetry_equiv_pos_as_xyz
    'x, y, z'
    '-x, y+1/2, -z+1/2'
    '-x, -y, -z'
    'x, -y-1/2, z-1/2'
_cell_length_a     5.44550(10)
_cell_length_b     9.1901(2)
_cell_length_c     17.8837(4)
_cell_angle_alpha     90.00
_cell_angle_beta     94.5060(10)
_cell_angle_gamma     90.00
_cell_volume     892.22(3)
_cell_formula_units_Z     4
_cell_measurement_reflns_used     ?
_cell_measurement_theta_min     ?
_cell_measurement_theta_max     ?
_cell_measurement_temperature     133(2)
_exptl_crystal_description     prism
_exptl_crystal_colour     colourless
_exptl_crystal_size_max     0.12
_exptl_crystal_size_mid     0.09
_exptl_crystal_size_min     0.07
_exptl_crystal_density_diffrn     1.260
_exptl_crystal_density_meas     ?
_exptl_crystal_density_method     'not measured'
_exptl_crystal_F_000     368
_exptl_absorpt_coefficient_mu     0.089
_exptl_absorpt_correction_type     multi-scan
_exptl_absorpt_process_details
;
(SADABS; Sheldrick, 2002)
;
_exptl_absorpt_correction_T_min     0.7167
_exptl_absorpt_correction_T_max     0.7456
_exptl_special_details
;
;
_diffrn_ambient_temperature     133(2)
_diffrn_radiation_type     MoK\a
_diffrn_radiation_wavelength     0.71073
_diffrn_radiation_source     'fine-focus sealed tube'
_diffrn_radiation_monochromator     graphite
_diffrn_measurement_device_type     'Nonius KappaCCD'
_diffrn_measurement_method     'phi- + omega-scan'
_diffrn_detector_area_resol_mean     ?
_diffrn_reflns_number     5612
_diffrn_reflns_av_R_equivalents     0.0227
_diffrn_reflns_av_sigmaI/netI     0.0238
_diffrn_reflns_theta_min     2.28
_diffrn_reflns_theta_max     27.48
_diffrn_reflns_theta_full     27.48
_diffrn_measured_fraction_theta_max     0.997
_diffrn_measured_fraction_theta_full     0.997
_diffrn_reflns_limit_h_min     -7
_diffrn_reflns_limit_h_max     6
_diffrn_reflns_limit_k_min     -7
_diffrn_reflns_limit_k_max     11
_diffrn_reflns_limit_l_min     -23
_diffrn_reflns_limit_l_max     21
_refine_special_details
;
Refinement of <i>F</i>^2^ against ALL reflections. The weighted <i>R</i>-factor
<i>wR</i> and goodness of fit <i>S</i> are based on <i>F</i>^2^, conventional
<i>R</i>-factors <i>R</i> are based on <i>F</i>, with <i>F</i> set to zero for
negative <i>F</i>^2^. The threshold expression of <i>F</i>^2^ >
\s(<i>F</i>^2^) is used only for calculating <i>R</i>-factors(gt) <i>etc</i>.
and is not relevant to the choice of reflections for refinement.
<i>R</i>-factors based on <i>F</i>^2^ are statistically about twice as large
as those based on <i>F</i>, and <i>R</i>- factors based on ALL data will be
even larger.
;
_reflns_number_total     2035
_reflns_number_gt     1777
_reflns_threshold_expression     I>2sigma(I)
_refine_ls_structure_factor_coef     Fsqd
_refine_ls_matrix_type     full
_refine_ls_R_factor_all     0.0477
_refine_ls_R_factor_gt     0.0401
_refine_ls_wR_factor_gt     0.1023
_refine_ls_wR_factor_ref     0.1073
_refine_ls_goodness_of_fit_ref     1.136
_refine_ls_restrained_S_all     1.136
_refine_ls_number_reflns     2035
_refine_ls_number_parameters     169
_refine_ls_number_restraints     0
_refine_ls_hydrogen_treatment     refall
_refine_ls_weighting_scheme     calc
_refine_ls_weighting_details
         'calc w=1/[\s^2^(Fo^2^)+(0.0410P)^2^+0.4171P] where P=(Fo^2^+2Fc^2^)/3'
_atom_sites_solution_hydrogens     difmap
_atom_sites_solution_primary     direct
_atom_sites_solution_secondary     difmap
_refine_ls_shift/su_max     0.000
_refine_ls_shift/su_mean     0.000
_refine_diff_density_max     0.309
_refine_diff_density_min     -0.195
_refine_ls_extinction_method     none
_refine_ls_extinction_coef     ?
loop_
    _atom_type_symbol
    _atom_type_description
    _atom_type_scat_dispersion_real
    _atom_type_scat_dispersion_imag
    _atom_type_scat_source
    'C' 'C' 0.0033 0.0016
                         'International Tables Vol C Tables 4.2.6.8 and 6.1.1.4'
    'H' 'H' 0.0000 0.0000
                         'International Tables Vol C Tables 4.2.6.8 and 6.1.1.4'
    'N' 'N' 0.0061 0.0033
                         'International Tables Vol C Tables 4.2.6.8 and 6.1.1.4'
    'O' 'O' 0.0106 0.0060
                         'International Tables Vol C Tables 4.2.6.8 and 6.1.1.4'
_computing_data_collection
;
COLLECT (Nonius, 1998)
;
_computing_cell_refinement
;
DENZO (Otwinowski & Minor, 1997)
;
_computing_data_reduction
;
DENZO (Otwinowski & Minor, 1997)
;
_computing_structure_solution
;
SHELXS97 (Sheldrick, 2008)
;
_computing_structure_refinement
;
SHELXL97 (Sheldrick, 2008)
;
_computing_molecular_graphics
;
ORTEP-3 for Windows (Farrugia, 2012) and Mercury (Macrae <i>et al.</i>,
2006)
;
_computing_publication_material
;
SHELXL97 (Sheldrick, 2008)
;
loop_
    _atom_site_type_symbol
    _atom_site_label
    _atom_site_fract_x
    _atom_site_fract_y
    _atom_site_fract_z
    _atom_site_U_iso_or_equiv
    _atom_site_adp_type
    _atom_site_calc_flag
    _atom_site_refinement_flags
    _atom_site_occupancy
    _atom_site_symmetry_multiplicity
    _atom_site_disorder_assembly
    _atom_site_disorder_group
    O O1 0.73273(18) 0.88779(10) 0.27173(5) 0.0232(2) Uani d . 1 1 . .
    O O2 0.6753(2) 0.70560(11) 0.11035(5) 0.0279(3) Uani d . 1 1 . .
    N N1 0.5948(2) 0.73198(12) 0.35732(6) 0.0202(3) Uani d . 1 1 . .
    C C1 0.5498(3) 0.84895(15) 0.41067(7) 0.0210(3) Uani d . 1 1 . .
    H H1B 0.661(3) 0.8308(18) 0.4570(9) 0.022(4) Uiso d . 1 1 . .
    H H1A 0.594(3) 0.9416(19) 0.3881(9) 0.023(4) Uiso d . 1 1 . .
    C C2 0.2840(3) 0.84538(15) 0.43124(8) 0.0236(3) Uani d . 1 1 . .
    H H2B 0.257(3) 0.9213(19) 0.4687(10) 0.027(4) Uiso d . 1 1 . .
    H H2A 0.175(3) 0.868(2) 0.3865(11) 0.032(5) Uiso d . 1 1 . .
    C C3 0.2232(3) 0.69623(16) 0.46223(8) 0.0236(3) Uani d . 1 1 . .
    H H3A 0.331(3) 0.6804(19) 0.5103(10) 0.027(4) Uiso d . 1 1 . .
    H H3B 0.049(4) 0.6953(19) 0.4749(10) 0.032(5) Uiso d . 1 1 . .
    C C4 0.2753(3) 0.57716(16) 0.40620(8) 0.0230(3) Uani d . 1 1 . .
    H H4B 0.166(3) 0.588(2) 0.3604(10) 0.033(5) Uiso d . 1 1 . .
    H H4A 0.245(3) 0.4812(19) 0.4270(9) 0.027(4) Uiso d . 1 1 . .
    C C5 0.5391(3) 0.58557(14) 0.38390(8) 0.0212(3) Uani d . 1 1 . .
    H H5B 0.657(3) 0.5641(18) 0.4283(9) 0.021(4) Uiso d . 1 1 . .
    H H5A 0.565(3) 0.5139(19) 0.3448(9) 0.023(4) Uiso d . 1 1 . .
    C C6 0.6852(2) 0.76255(14) 0.29111(7) 0.0170(3) Uani d . 1 1 . .
    C C7 0.7267(2) 0.63574(14) 0.23861(7) 0.0180(3) Uani d . 1 1 . .
    H H7B 0.575(3) 0.5836(18) 0.2286(9) 0.022(4) Uiso d . 1 1 . .
    H H7A 0.854(3) 0.5704(19) 0.2607(9) 0.024(4) Uiso d . 1 1 . .
    C C8 0.8154(2) 0.69439(14) 0.16614(7) 0.0190(3) Uani d . 1 1 . .
    C C9 1.0830(3) 0.73141(18) 0.16694(9) 0.0270(3) Uani d . 1 1 . .
    H H9C 1.137(4) 0.780(2) 0.2127(12) 0.046(6) Uiso d . 1 1 . .
    H H9B 1.177(4) 0.639(2) 0.1650(12) 0.049(6) Uiso d . 1 1 . .
    H H9A 1.116(4) 0.784(2) 0.1229(13) 0.053(6) Uiso d . 1 1 . .
loop_
    _atom_site_aniso_label
    _atom_site_aniso_U_11
    _atom_site_aniso_U_22
    _atom_site_aniso_U_33
    _atom_site_aniso_U_12
    _atom_site_aniso_U_13
    _atom_site_aniso_U_23
    O1 0.0316(5) 0.0149(5) 0.0240(5) 0.0001(4) 0.0072(4) 0.0018(4)
    O2 0.0346(6) 0.0292(6) 0.0191(5) -0.0014(4) -0.0030(4) 0.0028(4)
    N1 0.0295(6) 0.0133(5) 0.0183(5) -0.0003(4) 0.0048(4) -0.0007(4)
    C1 0.0284(7) 0.0164(6) 0.0183(6) -0.0016(5) 0.0035(5) -0.0030(5)
    C2 0.0285(7) 0.0198(7) 0.0226(7) 0.0029(5) 0.0024(5) -0.0021(5)
    C3 0.0231(7) 0.0237(7) 0.0244(7) -0.0008(5) 0.0040(5) -0.0001(5)
    C4 0.0269(7) 0.0208(7) 0.0209(7) -0.0043(5) -0.0007(5) 0.0003(5)
    C5 0.0309(7) 0.0144(6) 0.0188(6) -0.0006(5) 0.0042(5) 0.0020(5)
    C6 0.0167(6) 0.0164(6) 0.0176(6) 0.0011(5) -0.0006(5) 0.0005(5)
    C7 0.0200(6) 0.0156(6) 0.0183(6) 0.0004(5) 0.0015(5) 0.0000(5)
    C8 0.0249(7) 0.0142(6) 0.0183(6) 0.0023(5) 0.0032(5) -0.0013(5)
    C9 0.0238(7) 0.0298(8) 0.0281(8) 0.0013(6) 0.0076(6) 0.0033(6)
_geom_special_details
;
All e.s.d.'s (except the e.s.d. in the dihedral angle between two l.s. planes)
are estimated using the full covariance matrix. The cell e.s.d.'s are taken
into account individually in the estimation of e.s.d.'s in distances, angles
and torsion angles; correlations between e.s.d.'s in cell parameters are only
used when they are defined by crystal symmetry. An approximate (isotropic)
treatment of cell e.s.d.'s is used for estimating e.s.d.'s involving l.s.
planes.
;
loop_
    _geom_bond_atom_site_label_1
    _geom_bond_atom_site_label_2
    _geom_bond_site_symmetry_2
    _geom_bond_distance
    _geom_bond_publ_flag
    O1 C6 . 1.2353(16) ?
    O2 C8 . 1.2117(17) ?
    N1 C6 . 1.3472(17) ?
    N1 C5 . 1.4667(16) ?
    N1 C1 . 1.4706(16) ?
    C1 C2 . 1.521(2) ?
    C1 H1B . 1.001(16) ?
    C1 H1A . 0.981(17) ?
    C2 C3 . 1.525(2) ?
    C2 H2B . 0.987(18) ?
    C2 H2A . 0.981(19) ?
    C3 C4 . 1.525(2) ?
    C3 H3A . 1.012(17) ?
    C3 H3B . 0.993(19) ?
    C4 C5 . 1.523(2) ?
    C4 H4B . 0.980(18) ?
    C4 H4A . 0.976(18) ?
    C5 H5B . 1.001(16) ?
    C5 H5A . 0.978(17) ?
    C6 C7 . 1.5244(18) ?
    C7 C8 . 1.5171(18) ?
    C7 H7B . 0.959(17) ?
    C7 H7A . 0.976(17) ?
    C8 C9 . 1.496(2) ?
    C9 H9C . 0.96(2) ?
    C9 H9B . 0.99(2) ?
    C9 H9A . 0.95(2) ?
loop_
    _geom_angle_atom_site_label_1
    _geom_angle_atom_site_label_2
    _geom_angle_atom_site_label_3
    _geom_angle_site_symmetry_1
    _geom_angle_site_symmetry_3
    _geom_angle
    _geom_angle_publ_flag
    C6 N1 C5 . . 125.13(11) ?
    C6 N1 C1 . . 120.59(11) ?
    C5 N1 C1 . . 114.27(10) ?
    N1 C1 C2 . . 110.57(11) ?
    N1 C1 H1B . . 107.1(9) ?
    C2 C1 H1B . . 108.7(9) ?
    N1 C1 H1A . . 108.0(10) ?
    C2 C1 H1A . . 112.9(9) ?
    H1B C1 H1A . . 109.4(13) ?
    C1 C2 C3 . . 110.19(11) ?
    C1 C2 H2B . . 110.2(10) ?
    C3 C2 H2B . . 109.9(10) ?
    C1 C2 H2A . . 108.8(11) ?
    C3 C2 H2A . . 110.9(11) ?
    H2B C2 H2A . . 106.8(14) ?
    C2 C3 C4 . . 110.44(12) ?
    C2 C3 H3A . . 108.1(10) ?
    C4 C3 H3A . . 109.2(10) ?
    C2 C3 H3B . . 109.2(10) ?
    C4 C3 H3B . . 111.9(10) ?
    H3A C3 H3B . . 107.8(14) ?
    C5 C4 C3 . . 111.32(11) ?
    C5 C4 H4B . . 107.5(11) ?
    C3 C4 H4B . . 110.3(11) ?
    C5 C4 H4A . . 109.8(10) ?
    C3 C4 H4A . . 110.6(10) ?
    H4B C4 H4A . . 107.2(14) ?
    N1 C5 C4 . . 110.79(11) ?
    N1 C5 H5B . . 107.6(9) ?
    C4 C5 H5B . . 110.1(9) ?
    N1 C5 H5A . . 110.0(10) ?
    C4 C5 H5A . . 110.2(9) ?
    H5B C5 H5A . . 108.2(13) ?
    O1 C6 N1 . . 122.69(12) ?
    O1 C6 C7 . . 119.67(12) ?
    N1 C6 C7 . . 117.64(11) ?
    C8 C7 C6 . . 109.09(10) ?
    C8 C7 H7B . . 110.2(10) ?
    C6 C7 H7B . . 109.2(10) ?
    C8 C7 H7A . . 107.6(10) ?
    C6 C7 H7A . . 110.8(10) ?
    H7B C7 H7A . . 109.9(14) ?
    O2 C8 C9 . . 122.56(13) ?
    O2 C8 C7 . . 120.78(12) ?
    C9 C8 C7 . . 116.62(12) ?
    C8 C9 H9C . . 110.5(13) ?
    C8 C9 H9B . . 108.1(12) ?
    H9C C9 H9B . . 107.5(18) ?
    C8 C9 H9A . . 110.6(13) ?
    H9C C9 H9A . . 113.9(18) ?
    H9B C9 H9A . . 105.9(18) ?
loop_
    _geom_hbond_atom_site_label_D
    _geom_hbond_atom_site_label_H
    _geom_hbond_atom_site_label_A
    _geom_hbond_site_symmetry_D
    _geom_hbond_site_symmetry_H
    _geom_hbond_site_symmetry_A
    _geom_hbond_distance_DH
    _geom_hbond_distance_HA
    _geom_hbond_distance_DA
    _geom_hbond_angle_DHA
    _geom_hbond_publ_flag
    C7 H7B O1 . . 2_645 0.96(2) 2.459(17) 3.378(3) 161.0(10)
                                                          yes
    C9 H9B O1 . . 2_745 0.99(2) 2.601(18) 3.466(3) 146.0(10)
                                                          yes
_iucr_refine_instructions_details
;
TITL p21c in P2(1)/c
CELL 0.71073   5.4455   9.1901  17.8837  90.000  94.506  90.000
ZERR    4.00   0.0001   0.0002   0.0004   0.000   0.001   0.000
LATT  1
SYMM -X, 0.5+Y, 0.5-Z
SFAC C H N O
UNIT 36 60 4 8
L.S. 8
BOND $H
ACTA
FMAP 2
PLAN 20
TEMP -140
SIZE 0.122 0.089 0.068
REM  COLOR:colourless
WGHT    0.041000    0.417100
FVAR       0.53376
O1    4    0.732730    0.887793    0.271726    11.00000    0.03159    0.01492 =
         0.02401    0.00178    0.00719    0.00012
O2    4    0.675316    0.705604    0.110346    11.00000    0.03463    0.02924 =
         0.01908    0.00283   -0.00304   -0.00141
N1    3    0.594799    0.731980    0.357318    11.00000    0.02948    0.01331 =
         0.01829   -0.00071    0.00477   -0.00025
C1    1    0.549768    0.848948    0.410668    11.00000    0.02843    0.01641 =
         0.01828   -0.00300    0.00348   -0.00163
H1B   2    0.660818    0.830812    0.456999    11.00000    0.02168
H1A   2    0.594467    0.941595    0.388112    11.00000    0.02270
C2    1    0.283982    0.845381    0.431239    11.00000    0.02850    0.01979 =
         0.02256   -0.00209    0.00235    0.00295
H2B   2    0.256839    0.921293    0.468748    11.00000    0.02687
H2A   2    0.175297    0.868430    0.386462    11.00000    0.03196
C3    1    0.223185    0.696235    0.462235    11.00000    0.02309    0.02371 =
         0.02436   -0.00013    0.00401   -0.00082
H3A   2    0.330823    0.680382    0.510276    11.00000    0.02668
H3B   2    0.048773    0.695307    0.474855    11.00000    0.03189
C4    1    0.275282    0.577159    0.406203    11.00000    0.02688    0.02076 =
         0.02085    0.00029   -0.00069   -0.00427
H4B   2    0.165686    0.587532    0.360393    11.00000    0.03346
H4A   2    0.244693    0.481179    0.426975    11.00000    0.02660
C5    1    0.539084    0.585570    0.383898    11.00000    0.03086    0.01439 =
         0.01881    0.00203    0.00420   -0.00056
H5B   2    0.657162    0.564059    0.428258    11.00000    0.02109
H5A   2    0.565032    0.513871    0.344844    11.00000    0.02329
C6    1    0.685232    0.762549    0.291113    11.00000    0.01668    0.01643 =
         0.01760    0.00051   -0.00061    0.00113
C7    1    0.726662    0.635742    0.238611    11.00000    0.02001    0.01557 =
         0.01831    0.00005    0.00154    0.00039
H7B   2    0.575025    0.583628    0.228618    11.00000    0.02166
H7A   2    0.853634    0.570426    0.260724    11.00000    0.02370
C8    1    0.815355    0.694395    0.166144    11.00000    0.02495    0.01415 =
         0.01827   -0.00128    0.00323    0.00225
C9    1    1.082982    0.731415    0.166937    11.00000    0.02382    0.02978 =
         0.02814    0.00333    0.00762    0.00130
H9C   2    1.137484    0.779755    0.212687    11.00000    0.04551
H9B   2    1.176723    0.639488    0.164999    11.00000    0.04890
H9A   2    1.115587    0.784041    0.122874    11.00000    0.05331
HKLF 4
REM  p21c in P2(1)/c
REM R1 =  0.0401 for   1777 Fo > 4sig(Fo)  and  0.0477 for all   2035 data
REM    169 parameters refined using      0 restraints
END
WGHT      0.0388      0.4278
REM Highest difference peak  0.309,  deepest hole -0.195,  1-sigma level  0.041
Q1    1   0.7047  0.6992  0.2620  11.00000  0.05    0.31
Q2    1   0.2532  0.6397  0.4329  11.00000  0.05    0.25
Q3    1   0.7720  0.6616  0.2007  11.00000  0.05    0.24
Q4    1   0.2780  0.7607  0.4481  11.00000  0.05    0.23
Q5    1   0.4122  0.8343  0.4227  11.00000  0.05    0.21
Q6    1   0.5648  0.7880  0.3837  11.00000  0.05    0.21
Q7    1   0.9507  0.7215  0.1669  11.00000  0.05    0.20
Q8    1   0.5822  0.6615  0.3674  11.00000  0.05    0.18
Q9    1   0.4019  0.5901  0.3969  11.00000  0.05    0.18
Q10   1   0.5937  0.7493  0.3220  11.00000  0.05    0.14
Q11   1   0.7817  0.7296  0.0693  11.00000  0.05    0.14
Q12   1   0.0813  0.6655  0.5113  11.00000  0.05    0.13
Q13   1   0.7874  0.7325  0.3466  11.00000  0.05    0.12
Q14   1   1.0380  0.8731  0.0558  11.00000  0.05    0.12
Q15   1   0.0944  0.7676  0.5338  11.00000  0.05    0.12
Q16   1   0.2370  0.6203  0.5705  11.00000  0.05    0.11
Q17   1  -0.0707  0.7454  0.5195  11.00000  0.05    0.11
Q18   1   1.0896  0.8497  0.1618  11.00000  0.05    0.11
Q19   1   1.0802  0.7303  0.1025  11.00000  0.05    0.11
Q20   1   1.0697  0.8661  0.1219  11.00000  0.05    0.11
;
data_New_Global_Publ_Block
_journal_date_recd_electronic     2014-11-06
_journal_date_accepted     2014-11-25
_journal_name_full     'Acta Crystallographica, Section E'
_journal_year     2014
_journal_volume     70
_journal_issue     12
_journal_page_first     o1297
_journal_page_last     o1297
_journal_paper_category     HO
_journal_paper_doi     10.1107/S1600536814025768
_journal_coeditor_code     BG2540
_publ_contact_author_name     'Wolfgang Imhof'
_publ_contact_author_address
;
University Koblenz-Landau
Institute for Integrated Natural Sciences
Universit\"atsstrasse 1
56070 Koblenz
Germany
;
_publ_contact_author_email     imhof@uni-koblenz.de
_publ_contact_author_fax     '++49-261-2872251'
_publ_contact_author_phone     '++49-261-2872259'
_publ_section_title
;
Crystal structure of 1-(piperidin-1-yl)butane-1,3-dione
;
_publ_section_title_footnote     .
loop_
    _publ_author_name
    _publ_author_footnote
    _publ_author_address
    'Schwierz, Markus' .
;
University Koblenz-Landau
Institute for Integrated Natural Sciences
Universit\"atsstrasse 1
56070 Koblenz
Germany
;
    'G\"orls, Helmar' .
;
Friedrich-Schiller-University Jena
Institute of Inorganic and Analytical Chemistry
Humboldtstrasse 8
07743 Jena, Germany
;
    'Imhof, Wolfgang' .
;
University Koblenz-Landau
Institute for Integrated Natural Sciences
Universit\"atsstrasse 1
56070 Koblenz
Germany
;
