# Supplementary material for: Crystal structure of 1-(piperidin-1-yl)butane-1,3-dione
Source: Acta Crystallogr Sect E Struct Rep Online. 2014 Nov 29;70(Pt 12):o1297. doi: 10.1107/S1600536814025768 (PMC4257425; doi:10.1107/S1600536814025768)
Supplement: Supplementary file 2 [file e-70-o1297-Isup2.hkl]

# 
# h,k,l, Fc-squared, Fo-squared, sigma(Fo-squared) and status flag 
# 
data_I
_shelx_title ' p21c in P2(1)/c' 
_shelx_refln_list_code          4 
_shelx_F_calc_maximum       79.83 
_exptl_crystal_F_000       368.00 
_reflns_d_resolution_high  0.7701 
 
loop_ 
 _symmetry_equiv_pos_as_xyz 
 'x, y, z' 
 '-x, y+1/2, -z+1/2' 
 '-x, -y, -z' 
 'x, -y-1/2, z-1/2' 
 
_cell_length_a     5.4455 
_cell_length_b     9.1901 
_cell_length_c    17.8837 
_cell_angle_alpha  90.000 
_cell_angle_beta   94.506 
_cell_angle_gamma  90.000 
 
_shelx_F_squared_multiplier     1.000 
 
loop_ 
 _refln_index_h 
 _refln_index_k 
 _refln_index_l 
 _refln_F_squared_calc 
 _refln_F_squared_meas 
 _refln_F_squared_sigma 
 _refln_observed_status 
   1   0   0     4217.99     3852.72     83.75 o 
   2   0   0     5755.70     5867.88     90.09 o 
   3   0   0      286.66      326.73      7.32 o 
   4   0   0      342.95      378.88      6.59 o 
   5   0   0      216.08      207.18      4.95 o 
   6   0   0       68.68      113.94      5.76 o 
   7   0   0       50.96       55.85      4.04 o 
   1   1   0     2552.98     2454.50     21.01 o 
   2   1   0     4672.86     4653.29     39.87 o 
   3   1   0       22.59       17.01      0.96 o 
   4   1   0       25.34       23.35      0.55 o 
   5   1   0       17.46       14.97      0.67 o 
   6   1   0       54.46       41.31      4.51 o 
   7   1   0       79.10       94.20      4.37 o 
   1   2   0        0.20       -0.16      0.16 o 
   2   2   0      345.10      357.64      3.31 o 
   3   2   0      187.41      181.99      2.11 o 
   4   2   0      113.54       98.88      2.43 o 
   5   2   0        0.55        1.00      0.71 o 
   6   2   0        0.84        0.78      1.01 o 
   1   3   0       96.02       94.45      1.09 o 
   2   3   0      645.46      658.92      5.99 o 
   3   3   0       26.00       39.02      1.64 o 
   4   3   0       40.77       47.52      1.82 o 
   5   3   0      257.23      247.59      3.82 o 
   6   3   0        2.74       21.27      1.36 o 
   0   4   0      159.44      183.79      2.87 o 
   1   4   0      118.80      110.59      1.65 o 
   2   4   0      351.66      352.19      3.30 o 
   3   4   0       48.98       56.02      0.74 o 
   4   4   0      606.34      619.00     10.19 o 
   5   4   0       36.88       29.19      1.59 o 
   6   4   0       26.69       30.33      1.17 o 
   1   5   0        3.75        5.45      0.31 o 
   2   5   0      301.90      303.10      3.03 o 
   3   5   0       18.97       21.28      0.87 o 
   4   5   0        0.18        1.48      1.15 o 
   5   5   0       88.25       86.54      3.39 o 
   6   5   0        5.72        8.01      2.29 o 
   0   6   0      333.91      396.57      7.34 o 
   1   6   0       50.65       54.77      1.10 o 
   2   6   0       23.56       26.41      1.93 o 
   3   6   0       40.16       44.41      0.85 o 
   4   6   0       13.53       13.72      1.09 o 
   5   6   0       33.78       39.28      1.26 o 
   6   6   0        5.75        7.40      1.12 o 
   1   7   0      226.60      210.81      3.42 o 
   2   7   0      218.45      209.38      2.74 o 
   3   7   0       88.98       87.47      2.91 o 
   4   7   0       10.90       11.79      1.21 o 
   5   7   0       38.70       36.03      1.31 o 
   0   8   0       10.12       17.45      1.37 o 
   1   8   0       14.26       11.58      1.67 o 
   2   8   0        2.67        2.29      1.67 o 
   3   8   0       78.98       84.77      1.71 o 
   4   8   0        0.18       -0.08      0.39 o 
   5   8   0       49.91       49.51      2.02 o 
   1   9   0       43.84       38.87      2.95 o 
   2   9   0       48.80       46.14      1.28 o 
   3   9   0       52.87       53.09      4.16 o 
   4   9   0        5.68        1.00      0.67 o 
   0  10   0        4.96        0.49      1.02 o 
   1  10   0       24.20       25.41      3.53 o 
   2  10   0       43.93       48.28      7.58 o 
   3  10   0       40.05       39.83      2.77 o 
   1  11   0       99.03       97.53      3.81 o 
   2  11   0        3.42        3.24      0.86 o 
  -7   1   1        2.82        1.72      1.91 o 
  -6   1   1        2.96        2.43      1.42 o 
  -5   1   1        4.95        6.79      0.62 o 
  -4   1   1        0.96        0.89      1.08 o 
  -3   1   1       35.81       33.06      0.94 o 
  -2   1   1        0.31        0.16      0.29 o 
  -1   1   1       25.08       27.90      0.42 o 
   0   1   1       17.39       16.19      0.44 o 
   1   1   1        2.04        7.17      0.21 o 
   2   1   1       27.99       25.33      0.58 o 
   3   1   1      193.03      176.60      1.92 o 
   4   1   1       63.60       62.05      1.97 o 
   5   1   1       15.51       13.76      0.47 o 
   6   1   1        2.22        6.04      1.17 o 
  -6   2   1        8.53        8.20      0.89 o 
  -5   2   1        7.36       12.34      0.98 o 
  -4   2   1       24.97       20.60      0.94 o 
  -3   2   1      127.88      139.11      1.83 o 
  -2   2   1        7.05        7.58      0.35 o 
  -1   2   1      660.04      638.89      6.14 o 
   0   2   1      747.59      665.79      6.99 o 
   1   2   1      637.97      645.78      5.93 o 
   2   2   1       16.54       13.89      0.33 o 
   3   2   1        2.90        3.96      1.18 o 
   4   2   1        2.03        1.66      0.52 o 
   5   2   1        0.03       -0.11      0.55 o 
   6   2   1        0.05        0.79      1.16 o 
  -6   3   1        6.22        2.79      0.98 o 
  -5   3   1       17.68       15.92      1.15 o 
  -4   3   1        0.05       -0.10      0.45 o 
  -3   3   1      201.56      198.36      2.62 o 
  -2   3   1       26.24       24.07      0.86 o 
  -1   3   1     1228.66     1263.65     13.35 o 
   0   3   1     1545.03     1485.14     15.60 o 
   1   3   1        6.07        7.06      0.87 o 
   2   3   1      145.83      145.76      1.40 o 
   3   3   1        0.04        0.49      0.19 o 
   4   3   1        7.85        8.71      0.83 o 
   5   3   1      164.54      147.97      3.44 o 
   6   3   1        8.59        8.71      1.12 o 
  -6   4   1        7.31       11.68      2.63 o 
  -5   4   1       19.84       20.56      0.85 o 
  -4   4   1      153.51      145.45      2.18 o 
  -3   4   1       16.59       17.47      0.49 o 
  -2   4   1      298.33      305.79      3.16 o 
  -1   4   1      731.08      741.09      7.51 o 
   0   4   1      182.60      214.01      2.27 o 
   1   4   1       49.45       47.02      0.85 o 
   2   4   1      105.05      129.75      3.16 o 
   3   4   1        0.76        0.07      0.24 o 
   4   4   1       26.01       28.57      0.56 o 
   5   4   1       32.86       30.23      0.89 o 
   6   4   1        7.87        7.42      0.63 o 
  -6   5   1        7.73        6.90      0.76 o 
  -5   5   1       32.53       31.22      2.08 o 
  -4   5   1        0.12       -0.12      0.59 o 
  -3   5   1      235.59      237.77      4.92 o 
  -2   5   1       23.92       26.21      0.52 o 
  -1   5   1      953.16     1018.63     10.89 o 
   0   5   1      176.77      199.79      2.16 o 
   1   5   1      269.53      301.89      3.68 o 
   2   5   1       33.63       30.26      0.52 o 
   3   5   1       31.95       38.34      1.20 o 
   4   5   1        3.11        1.23      0.43 o 
   5   5   1      111.96      107.23      3.82 o 
   6   5   1       37.50       30.02      3.03 o 
  -6   6   1        0.01       -2.02      2.16 o 
  -5   6   1        0.11       -0.24      0.56 o 
  -4   6   1        5.20        5.98      0.57 o 
  -3   6   1      179.42      162.67      2.77 o 
  -2   6   1       32.35       34.03      0.60 o 
  -1   6   1      183.98      174.50      4.71 o 
   0   6   1      811.82      872.87     10.72 o 
   1   6   1      375.49      343.10      4.86 o 
   2   6   1       39.88       45.55      1.23 o 
   3   6   1      121.17      122.78      1.57 o 
   4   6   1       21.79       19.14      0.75 o 
   5   6   1       35.69       32.88      1.19 o 
   6   6   1        6.75        3.82      2.37 o 
  -5   7   1        8.15        9.10      0.70 o 
  -4   7   1       20.49       19.77      0.72 o 
  -3   7   1       46.28       41.22      1.68 o 
  -2   7   1       28.79       23.78      0.53 o 
  -1   7   1      167.55      166.20      5.62 o 
   0   7   1      310.15      288.12      4.46 o 
   1   7   1       93.62      107.29      1.98 o 
   2   7   1       23.60       23.39      1.08 o 
   3   7   1      242.46      241.45      3.90 o 
   4   7   1      489.50      500.21     15.22 o 
   5   7   1       10.96        6.08      2.47 o 
  -5   8   1        0.82        1.56      1.33 o 
  -4   8   1       31.00       29.50      1.44 o 
  -3   8   1      453.74      446.40     22.68 o 
  -2   8   1      135.51      126.85      2.02 o 
  -1   8   1       15.36       18.81      0.42 o 
   0   8   1      174.47      180.16      7.86 o 
   1   8   1      281.85      271.06      4.74 o 
   2   8   1       67.74       74.72      1.45 o 
   3   8   1      140.07      145.14      3.69 o 
   4   8   1      173.38      179.18     15.01 o 
   5   8   1       32.26       34.59      1.63 o 
  -4   9   1       43.98       45.26      6.81 o 
  -3   9   1       22.72       19.23      1.23 o 
  -2   9   1        3.05        5.05      0.61 o 
  -1   9   1      146.65      154.91      3.26 o 
   0   9   1       11.02        7.86      1.23 o 
   1   9   1        0.13       -0.77      0.77 o 
   2   9   1       65.32       61.55      4.46 o 
   3   9   1      120.42      113.03      8.25 o 
   4   9   1       72.82       74.52      3.14 o 
  -3  10   1        0.24        2.14      0.65 o 
  -2  10   1       18.29       14.78      4.62 o 
  -1  10   1        3.66        7.13      5.16 o 
   0  10   1        6.19        5.16      0.74 o 
   1  10   1       23.47       23.76      4.72 o 
   2  10   1       38.94       42.59      8.04 o 
   3  10   1        4.14        3.62      0.95 o 
  -2  11   1       14.20       11.77      2.16 o 
  -1  11   1       13.69       15.52      4.07 o 
   0  11   1       54.34       53.87      1.91 o 
   1  11   1        0.20        2.48      0.64 o 
   2  11   1       17.51       20.21      3.14 o 
  -7   0   2       22.25       23.87      2.39 o 
  -6   0   2        4.83        7.16      1.65 o 
  -5   0   2      304.12      278.84      7.27 o 
  -4   0   2      177.73      174.08      3.21 o 
  -3   0   2     2394.59     2501.45     29.64 o 
  -2   0   2        0.00       -0.19      1.23 o 
  -1   0   2     2001.62     1901.50     26.30 o 
   0   0   2     1122.70      767.30     24.36 o 
   1   0   2      474.31      476.30      6.18 o 
   2   0   2      955.43      906.71     12.97 o 
   3   0   2     3202.76     3213.69     45.44 o 
   4   0   2      221.53      220.39      3.98 o 
   5   0   2        5.03        2.57      0.58 o 
   6   0   2       16.84       12.81      1.90 o 
  -7   1   2       43.07       54.19      2.74 o 
  -6   1   2       93.49       96.64      3.13 o 
  -5   1   2       96.03      108.75      2.22 o 
  -4   1   2      264.54      283.86      3.38 o 
  -3   1   2     1340.80     1399.20     11.95 o 
  -2   1   2       47.76       49.66      0.59 o 
  -1   1   2      252.60      253.61      2.26 o 
   0   1   2     1223.89     1111.86     15.50 o 
   2   1   2      407.10      416.24      4.31 o 
   3   1   2     1003.50     1046.97     10.28 o 
   4   1   2       30.40       25.25      1.00 o 
   5   1   2        4.76        6.08      0.85 o 
   6   1   2       15.61       17.11      0.91 o 
  -6   2   2       13.46       17.95      4.30 o 
  -5   2   2      100.51       94.81      3.23 o 
  -4   2   2       86.76       81.40      1.19 o 
  -3   2   2      178.94      193.12      1.94 o 
  -2   2   2        0.21        1.55      0.33 o 
  -1   2   2       31.59       32.49      0.67 o 
   0   2   2      185.71      153.66      1.82 o 
   1   2   2        0.32        0.60      0.17 o 
   2   2   2        3.98        4.65      0.25 o 
   3   2   2      461.21      500.75      5.90 o 
   4   2   2        6.89       10.36      0.40 o 
   5   2   2        0.06        0.89      0.80 o 
   6   2   2        0.50       -0.48      1.10 o 
  -6   3   2       19.25       20.35      1.33 o 
  -5   3   2       15.10       14.69      1.39 o 
  -4   3   2      268.76      257.42      3.19 o 
  -3   3   2      189.62      190.19      2.66 o 
  -2   3   2        8.29        8.39      0.64 o 
  -1   3   2      371.94      383.03      4.21 o 
   0   3   2     2965.00     2879.06     33.87 o 
   1   3   2      237.11      236.53      2.41 o 
   2   3   2      136.60      133.75      1.33 o 
   3   3   2       44.59       40.81      0.54 o 
   4   3   2        0.57        0.80      0.34 o 
   5   3   2      358.39      366.90      5.38 o 
   6   3   2       21.82       20.31      1.15 o 
  -6   4   2       12.80        9.60      2.25 o 
  -5   4   2        0.34        2.63      0.58 o 
  -4   4   2      387.85      393.29      6.23 o 
  -3   4   2       20.26       16.57      0.88 o 
  -2   4   2      319.20      362.44      3.86 o 
  -1   4   2      231.50      273.38      3.05 o 
   0   4   2        2.04        4.01      0.69 o 
   1   4   2       47.29       49.39      1.02 o 
   2   4   2      369.18      358.78      3.68 o 
   3   4   2       22.72       23.74      1.01 o 
   4   4   2        6.57        6.58      0.48 o 
   5   4   2        3.76        3.69      1.21 o 
   6   4   2       32.32       25.57      1.52 o 
  -6   5   2        6.10        5.66      0.82 o 
  -5   5   2        0.34        2.36      1.11 o 
  -4   5   2       52.49       44.90      1.42 o 
  -3   5   2      173.41      173.69      1.97 o 
  -2   5   2       84.22       89.05      1.05 o 
  -1   5   2      487.07      522.78      5.74 o 
   0   5   2        4.73        9.41      0.39 o 
   1   5   2        0.00       -0.50      0.53 o 
   2   5   2       14.50       14.39      1.16 o 
   3   5   2       52.23       63.47      1.68 o 
   4   5   2        6.11        6.20      1.81 o 
   5   5   2      107.05      109.06      2.50 o 
   6   5   2        0.33        1.30      0.77 o 
  -6   6   2        1.85        0.58      0.62 o 
  -5   6   2       21.43       23.04      0.93 o 
  -4   6   2        0.23        0.21      1.05 o 
  -3   6   2        0.00        0.81      0.59 o 
  -2   6   2        2.30        1.62      0.44 o 
  -1   6   2      377.85      387.15      4.94 o 
   0   6   2      436.44      413.15      5.67 o 
   1   6   2      115.76      118.36      1.79 o 
   2   6   2       68.20       60.22      1.46 o 
   3   6   2      116.76      109.16      1.49 o 
   4   6   2        0.23        0.37      1.49 o 
   5   6   2       11.39       15.54      2.13 o 
   6   6   2        0.06       -0.68      0.73 o 
  -5   7   2       14.52       16.55      0.85 o 
  -4   7   2       39.45       39.41      5.65 o 
  -3   7   2       22.88       19.88      1.04 o 
  -2   7   2      261.10      284.05      3.37 o 
  -1   7   2        0.01       -0.23      0.28 o 
   0   7   2      200.75      213.25      7.32 o 
   1   7   2      333.47      321.00      7.56 o 
   2   7   2       46.37       41.72      0.82 o 
   3   7   2       32.43       32.40      0.88 o 
   4   7   2       52.37       56.76      3.26 o 
   5   7   2        1.13        3.06      0.68 o 
  -5   8   2       42.33       39.90      7.18 o 
  -4   8   2       46.41       42.44      1.54 o 
  -3   8   2      125.87      114.45      4.55 o 
  -2   8   2      159.14      154.62      2.21 o 
  -1   8   2      495.67      489.85      8.04 o 
   0   8   2      484.16      472.95      7.26 o 
   1   8   2      233.81      239.12      7.85 o 
   2   8   2      297.93      292.01      9.48 o 
   3   8   2       38.27       38.34      1.04 o 
   4   8   2       76.42       78.39      1.89 o 
   5   8   2       34.83       32.16      3.05 o 
  -4   9   2        8.81        9.36      2.53 o 
  -3   9   2        0.35        3.37      1.35 o 
  -2   9   2      127.97      138.45      2.53 o 
  -1   9   2        2.68        3.59      1.44 o 
   0   9   2       34.64       39.08      1.27 o 
   1   9   2       29.95       30.42      2.33 o 
   2   9   2       27.09       30.53      1.05 o 
   3   9   2       31.88       35.75      2.35 o 
   4   9   2      200.63      211.45      8.99 o 
  -3  10   2        0.38       -0.28      1.04 o 
  -2  10   2        0.01       -0.39      0.70 o 
  -1  10   2       58.04       60.65      1.74 o 
   0  10   2        0.21        1.44      1.44 o 
   1  10   2       83.65       77.19      1.84 o 
   2  10   2        6.36        8.01      0.75 o 
   3  10   2       31.23       29.73      1.18 o 
  -2  11   2       40.32       41.36      1.64 o 
  -1  11   2      122.49      124.59      3.78 o 
   0  11   2      235.30      241.60      6.25 o 
   1  11   2       19.31       18.81      1.07 o 
   2  11   2        0.33        1.87      1.37 o 
  -7   1   3        0.34        1.65      1.37 o 
  -6   1   3        0.29        1.72      1.05 o 
  -5   1   3        0.66        1.69      0.99 o 
  -4   1   3       25.73       26.38      1.25 o 
  -3   1   3        1.19        1.67      0.52 o 
  -2   1   3      540.82      537.64      4.68 o 
  -1   1   3      173.09      169.84      2.32 o 
   0   1   3      142.52      138.50      2.13 o 
   1   1   3      138.46      113.87      1.10 o 
   2   1   3       87.86       91.45      1.73 o 
   3   1   3        8.97        6.18      0.33 o 
   4   1   3        6.61        4.47      0.48 o 
   5   1   3       12.05       10.21      0.77 o 
   6   1   3        0.05       -1.10      1.10 o 
  -6   2   3       11.48        9.31      1.08 o 
  -5   2   3        2.60        2.57      1.57 o 
  -4   2   3        1.76        1.62      0.62 o 
  -3   2   3      418.83      422.35      3.80 o 
  -2   2   3      167.79      164.72      1.50 o 
  -1   2   3      442.68      435.59      4.29 o 
   0   2   3      251.95      262.21      5.44 o 
   1   2   3      423.39      415.38      4.09 o 
   2   2   3      292.31      284.56      2.54 o 
   3   2   3       75.35       73.76      0.82 o 
   4   2   3       73.96       68.81      1.59 o 
   5   2   3        5.32        4.40      1.44 o 
   6   2   3        2.39        1.60      0.83 o 
  -6   3   3        0.10       -0.85      1.35 o 
  -5   3   3       29.27       25.64      0.96 o 
  -4   3   3      346.41      356.01      4.23 o 
  -3   3   3      185.95      182.10      2.69 o 
  -2   3   3      785.20      819.06      7.64 o 
  -1   3   3      763.32      767.64      8.29 o 
   0   3   3     1678.31     1654.70     19.62 o 
   1   3   3       98.38       87.52      1.07 o 
   2   3   3       65.53       68.25      1.62 o 
   3   3   3       21.55       18.29      0.67 o 
   4   3   3       95.34       86.99      1.14 o 
   5   3   3       47.85       50.67      1.24 o 
   6   3   3       10.39        9.57      1.48 o 
  -6   4   3       64.86       68.27      3.14 o 
  -5   4   3      152.83      146.62      2.74 o 
  -4   4   3       84.53       86.05      2.18 o 
  -3   4   3       38.31       41.79      1.69 o 
  -2   4   3        0.58        1.92      0.41 o 
  -1   4   3       93.14      115.56      1.61 o 
   0   4   3      138.72      152.64      2.09 o 
   1   4   3      105.61      112.65      1.32 o 
   2   4   3        8.28        4.67      0.25 o 
   3   4   3        7.55        7.96      0.58 o 
   4   4   3      168.88      174.93      2.15 o 
   5   4   3        1.31        1.96      0.62 o 
   6   4   3        2.40        3.73      1.91 o 
  -6   5   3        3.51        3.30      0.70 o 
  -5   5   3       53.92       53.11      2.95 o 
  -4   5   3      158.57      163.21      5.60 o 
  -3   5   3       15.75       18.16      1.46 o 
  -2   5   3      341.77      347.00      3.63 o 
  -1   5   3      142.12      153.99      2.19 o 
   0   5   3      549.78      556.93      6.91 o 
   1   5   3        4.02        6.75      1.05 o 
   2   5   3        7.29        7.72      1.25 o 
   3   5   3       44.49       48.35      0.73 o 
   4   5   3       75.25       76.35      1.21 o 
   5   5   3       35.57       44.69      1.95 o 
   6   5   3       41.01       36.62      4.02 o 
  -6   6   3        2.72        2.06      0.72 o 
  -5   6   3       28.71       28.00      1.21 o 
  -4   6   3        1.92        2.48      0.49 o 
  -3   6   3      107.78      104.47      2.21 o 
  -2   6   3       74.18       69.14      1.03 o 
  -1   6   3       68.58       63.45      1.10 o 
   0   6   3      604.27      564.89      8.29 o 
   1   6   3      156.66      143.05      5.56 o 
   2   6   3       37.78       32.13      0.95 o 
   3   6   3       21.36       24.10      0.83 o 
   4   6   3        0.62        1.65      0.43 o 
   5   6   3      143.74      148.32      9.29 o 
  -5   7   3        2.49        3.52      0.66 o 
  -4   7   3       14.38       16.31      2.63 o 
  -3   7   3      165.01      161.97      3.25 o 
  -2   7   3      424.68      381.07      4.48 o 
  -1   7   3      156.77      148.54      2.28 o 
   0   7   3       37.86       39.61      2.07 o 
   1   7   3       41.81       44.85      2.54 o 
   2   7   3       14.65       15.85      2.90 o 
   3   7   3       76.43       73.80      3.90 o 
   4   7   3        3.28        3.69      0.93 o 
   5   7   3        6.19       11.44      1.09 o 
  -5   8   3        2.39        4.15      1.68 o 
  -4   8   3       35.13       34.01      1.18 o 
  -3   8   3      207.53      209.41      3.32 o 
  -2   8   3      128.35      116.95      5.69 o 
  -1   8   3      285.47      289.79      4.74 o 
   0   8   3     1378.25     1344.50     19.46 o 
   1   8   3      212.58      207.15      3.21 o 
   2   8   3      106.69      111.90      2.56 o 
   3   8   3       11.41       11.26      1.28 o 
   4   8   3      170.80      174.34      8.60 o 
   5   8   3      152.78      153.26      6.95 o 
  -4   9   3        9.33        8.84      0.67 o 
  -3   9   3       21.71       24.44      3.49 o 
  -2   9   3      206.12      190.42      6.93 o 
  -1   9   3      234.67      223.21      4.47 o 
   0   9   3       37.65       41.96      1.19 o 
   1   9   3       23.14       23.34      2.18 o 
   2   9   3        1.20        2.37      0.51 o 
   3   9   3        7.15        9.04      1.33 o 
   4   9   3        4.86        5.33      0.91 o 
  -3  10   3       90.60       94.28      4.93 o 
  -2  10   3        3.55        3.54      0.80 o 
  -1  10   3        0.00        2.21      2.18 o 
   0  10   3        0.10        1.64      1.58 o 
   1  10   3        0.37        0.20      0.56 o 
   2  10   3       11.19       10.38      3.11 o 
   3  10   3        6.02        3.51      1.02 o 
  -2  11   3        5.01        4.93      3.21 o 
  -1  11   3        6.39        9.57      4.49 o 
   0  11   3        0.06        0.34      0.70 o 
   1  11   3        0.89        2.09      2.00 o 
   2  11   3        7.55        8.29      0.88 o 
  -7   0   4       37.29       46.40      3.12 o 
  -6   0   4        1.53        2.74      1.44 o 
  -5   0   4      103.30      101.03      5.19 o 
  -4   0   4       84.93       78.94      4.00 o 
  -3   0   4      823.43      874.13     10.74 o 
  -2   0   4      992.78     1040.00     12.46 o 
  -1   0   4     1052.01     1042.11     13.35 o 
   0   0   4     2651.70     2452.00     33.82 o 
   2   0   4     2127.43     2255.16     31.22 o 
   3   0   4      134.47      124.12      5.00 o 
   4   0   4     1514.97     1557.44     24.70 o 
   5   0   4        5.01        5.57      2.21 o 
   6   0   4       39.63       28.50      2.25 o 
  -7   1   4        3.19        9.28      5.44 o 
  -6   1   4        0.00        1.23      2.93 o 
  -5   1   4        5.36        4.94      1.78 o 
  -4   1   4      111.36      106.43      2.57 o 
  -3   1   4        0.19        1.73      0.57 o 
  -2   1   4      820.92      847.42      7.51 o 
  -1   1   4      706.62      689.12      6.11 o 
   0   1   4     2476.62     2268.54     23.37 o 
   1   1   4      305.58      311.94      2.94 o 
   2   1   4      375.68      379.81      4.42 o 
   3   1   4     1605.61     1605.17     14.16 o 
   4   1   4      622.37      635.91      6.68 o 
   5   1   4       35.95       32.80      2.32 o 
   6   1   4      141.37      137.73      8.63 o 
  -6   2   4        4.06        6.36      1.32 o 
  -5   2   4       14.47       12.17      2.05 o 
  -4   2   4        0.03        0.08      0.67 o 
  -3   2   4      170.51      155.30      1.71 o 
  -2   2   4       21.14       19.06      0.46 o 
  -1   2   4      386.83      368.92      3.83 o 
   0   2   4      496.04      519.50      5.93 o 
   1   2   4      693.13      708.56      6.83 o 
   2   2   4      154.30      177.35      1.96 o 
   3   2   4        3.26        3.15      0.37 o 
   4   2   4      535.21      536.42      5.64 o 
   5   2   4        8.26        8.77      0.93 o 
   6   2   4        0.14        1.63      1.43 o 
  -6   3   4        5.68        3.19      1.12 o 
  -5   3   4       36.08       36.57      2.48 o 
  -4   3   4       12.60       11.11      1.03 o 
  -3   3   4     1234.28     1231.94     11.06 o 
  -2   3   4       88.43       89.91      2.00 o 
  -1   3   4     6373.15     6548.34     76.19 o 
   0   3   4      202.48      207.17      2.95 o 
   1   3   4      141.82      141.90      2.54 o 
   2   3   4      234.25      234.61      2.41 o 
   3   3   4       11.72       10.20      0.91 o 
   4   3   4       16.38       15.02      0.79 o 
   5   3   4       16.53       15.20      0.72 o 
   6   3   4       23.58       25.63      2.11 o 
  -6   4   4       65.21       56.60      3.25 o 
  -5   4   4        0.12        0.14      0.96 o 
  -4   4   4        0.04        1.00      0.90 o 
  -3   4   4      932.23      906.34      8.32 o 
  -2   4   4      549.84      575.61      5.72 o 
  -1   4   4       19.37       20.84      1.35 o 
   0   4   4      775.55      802.93      9.12 o 
   1   4   4       45.31       48.74      1.18 o 
   2   4   4       88.62       85.96      1.40 o 
   3   4   4       29.24       22.57      0.68 o 
   4   4   4        0.08        0.17      0.34 o 
   5   4   4        0.37       -0.75      1.45 o 
   6   4   4       34.49       29.33      1.97 o 
  -6   5   4        7.62        9.43      2.21 o 
  -5   5   4        8.40        7.37      1.41 o 
  -4   5   4       25.03       23.25      1.53 o 
  -3   5   4       42.92       46.13      0.83 o 
  -2   5   4       16.47       13.80      1.06 o 
  -1   5   4      723.37      786.86      9.04 o 
   0   5   4      372.06      415.63      6.76 o 
   1   5   4       43.28       39.70      0.69 o 
   2   5   4      257.56      266.21      3.09 o 
   3   5   4        1.38        0.37      0.35 o 
   4   5   4        0.14        0.87      1.09 o 
   5   5   4        2.91        1.81      1.11 o 
   6   5   4        7.80        6.54      0.87 o 
  -6   6   4       53.01       52.98      8.34 o 
  -5   6   4        4.19        4.26      1.84 o 
  -4   6   4        5.25        4.75      1.42 o 
  -3   6   4        9.17        8.68      0.50 o 
  -2   6   4       16.08       13.38      0.56 o 
  -1   6   4       38.92       37.84      3.00 o 
   0   6   4      101.90      108.22      3.81 o 
   1   6   4      307.87      319.18      4.97 o 
   2   6   4       74.41       73.16      1.12 o 
   3   6   4       32.14       28.95      1.05 o 
   4   6   4        1.41        2.04      0.53 o 
   5   6   4        0.12        0.56      1.38 o 
  -5   7   4       20.69       23.61      0.92 o 
  -4   7   4      132.65      141.55      2.69 o 
  -3   7   4      161.63      159.83      4.06 o 
  -2   7   4      105.07       99.52      1.41 o 
  -1   7   4      178.10      170.25      2.56 o 
   0   7   4      308.16      316.03      6.37 o 
   1   7   4      565.75      562.32     19.41 o 
   2   7   4      215.84      212.20      3.58 o 
   3   7   4      188.85      178.89      3.30 o 
   4   7   4        9.01        8.52      1.58 o 
   5   7   4        0.15       -0.72      0.86 o 
  -5   8   4       19.36       19.61      1.07 o 
  -4   8   4       44.54       43.83      1.17 o 
  -3   8   4        4.56        3.14      0.44 o 
  -2   8   4      226.78      220.88      3.28 o 
  -1   8   4       70.46       74.89      1.61 o 
   0   8   4      190.95      189.55      3.25 o 
   1   8   4        4.79        4.21      1.30 o 
   2   8   4      175.68      181.10      4.23 o 
   3   8   4       96.59       97.67      3.40 o 
   4   8   4       56.94       54.08      4.44 o 
  -4   9   4       16.61       14.32      0.89 o 
  -3   9   4       82.07       78.75      4.91 o 
  -2   9   4       58.35       47.60      3.77 o 
  -1   9   4      161.65      160.18     13.41 o 
   0   9   4       45.05       42.34      1.14 o 
   1   9   4      115.06      114.36      3.63 o 
   2   9   4       51.43       47.20      2.81 o 
   3   9   4        9.63        6.26      0.97 o 
   4   9   4        1.75        4.09      3.51 o 
  -3  10   4        1.59        1.41      0.64 o 
  -2  10   4       16.46       10.81      1.23 o 
  -1  10   4        5.02        5.90      0.77 o 
   0  10   4        2.16        0.78      0.97 o 
   1  10   4        2.58        2.77      0.74 o 
   2  10   4        0.66        0.39      0.42 o 
   3  10   4        6.74        7.09      0.84 o 
  -2  11   4        5.01        4.24      2.39 o 
  -1  11   4       55.00       47.82      1.81 o 
   0  11   4       27.09       21.56      4.48 o 
   1  11   4        0.52        0.72      0.61 o 
   2  11   4        1.26        0.64      0.58 o 
  -6   1   5        3.36        5.77      0.88 o 
  -5   1   5        0.45        1.23      0.52 o 
  -4   1   5        7.01        7.47      0.84 o 
  -3   1   5        0.91        0.11      0.18 o 
  -2   1   5      350.99      363.77      3.49 o 
  -1   1   5       34.66       37.00      0.43 o 
   0   1   5      685.18      662.44      7.05 o 
   1   1   5      130.58      139.48      1.45 o 
   2   1   5       97.35      100.64      1.51 o 
   3   1   5        0.00       -0.02      0.15 o 
   4   1   5      243.80      226.98      2.72 o 
   5   1   5       41.94       36.08      0.95 o 
   6   1   5       16.50       13.39      1.34 o 
  -6   2   5        1.48        1.47      2.05 o 
  -5   2   5       34.25       32.35      1.30 o 
  -4   2   5        5.57        5.75      1.14 o 
  -3   2   5      120.32      122.85      1.32 o 
  -2   2   5       74.12       68.29      1.06 o 
  -1   2   5      710.55      734.85      7.41 o 
   0   2   5     1319.70     1271.22     14.15 o 
   1   2   5        1.87        2.53      0.66 o 
   2   2   5        0.98        2.54      0.30 o 
   3   2   5       99.51      102.55      1.87 o 
   4   2   5        2.06        2.79      0.51 o 
   5   2   5        0.25        0.80      0.51 o 
   6   2   5        3.72        4.31      2.44 o 
  -6   3   5       33.97       41.24      1.71 o 
  -5   3   5        0.08       -0.37      0.46 o 
  -4   3   5      194.26      191.43      2.54 o 
  -3   3   5       13.52       14.70      0.53 o 
  -2   3   5        0.53        0.27      0.43 o 
  -1   3   5      815.99      866.47      8.81 o 
   0   3   5      351.69      364.19      5.00 o 
   1   3   5        8.06        7.69      0.33 o 
   2   3   5        2.23        5.98      0.49 o 
   3   3   5       45.46       50.33      0.90 o 
   4   3   5      118.32      125.79      1.96 o 
   5   3   5       21.96       23.95      1.38 o 
   6   3   5       51.98       50.36      2.14 o 
  -6   4   5        0.04        1.13      1.56 o 
  -5   4   5        0.00        2.41      0.70 o 
  -4   4   5      113.87      109.10      3.09 o 
  -3   4   5      362.37      353.01      8.22 o 
  -2   4   5      101.48       98.16      1.41 o 
  -1   4   5      110.40      132.07      2.52 o 
   0   4   5      245.16      249.58      4.94 o 
   1   4   5       15.09       19.20      1.66 o 
   2   4   5      112.80      124.60      2.72 o 
   3   4   5       89.31       90.59      2.78 o 
   4   4   5       58.78       54.74      1.15 o 
   5   4   5        0.93        0.35      0.47 o 
   6   4   5       23.17       25.95      1.39 o 
  -6   5   5       75.12       84.45      5.21 o 
  -5   5   5        2.45        1.80      1.24 o 
  -4   5   5      380.18      384.72     10.53 o 
  -3   5   5       82.58       71.88      1.15 o 
  -2   5   5      139.74      141.99      2.06 o 
  -1   5   5      831.71      869.79      9.43 o 
   0   5   5      894.43      930.29     11.38 o 
   1   5   5        0.30        1.40      0.63 o 
   2   5   5      174.29      158.96      3.59 o 
   3   5   5       34.78       36.79      0.74 o 
   4   5   5        1.62        0.98      0.42 o 
   5   5   5       95.52      107.23      6.45 o 
   6   5   5       10.38       11.15      1.64 o 
  -6   6   5        5.79        7.99      4.19 o 
  -5   6   5        2.01        2.82      0.66 o 
  -4   6   5       13.37       14.75      2.49 o 
  -3   6   5       27.52       28.60      4.84 o 
  -2   6   5        0.96        1.07      0.35 o 
  -1   6   5      103.65      109.02      1.71 o 
   0   6   5       46.37       50.05      1.10 o 
   1   6   5      140.19      126.56      5.00 o 
   2   6   5       99.70      107.98      1.51 o 
   3   6   5       56.64       57.16      1.02 o 
   4   6   5      342.17      366.04      8.09 o 
   5   6   5        0.15        1.23      1.21 o 
  -5   7   5        0.77       -0.62      0.62 o 
  -4   7   5        3.26        3.76      0.91 o 
  -3   7   5      209.05      201.06      4.90 o 
  -2   7   5        4.78        2.88      0.94 o 
  -1   7   5      105.35       89.82      1.51 o 
   0   7   5      219.02      214.14      3.53 o 
   1   7   5      641.06      601.96     10.88 o 
   2   7   5      182.03      182.11      2.93 o 
   3   7   5       10.49        9.67      0.77 o 
   4   7   5       28.10       26.71      1.44 o 
   5   7   5       26.01       25.91      1.37 o 
  -5   8   5       14.66       13.37      1.37 o 
  -4   8   5       56.12       57.05      1.50 o 
  -3   8   5       36.13       30.26      1.70 o 
  -2   8   5       23.50       15.65      0.60 o 
  -1   8   5        0.39        0.48      0.77 o 
   0   8   5      138.78      134.93      2.49 o 
   1   8   5       15.50       15.12      0.68 o 
   2   8   5        2.83        2.80      0.43 o 
   3   8   5       62.58       58.89      2.21 o 
   4   8   5      164.31      161.50      4.98 o 
  -4   9   5        6.70        5.26      0.63 o 
  -3   9   5       18.63       19.15      0.94 o 
  -2   9   5       88.14       87.92      4.16 o 
  -1   9   5       46.63       43.46      3.81 o 
   0   9   5      123.27      124.76      2.41 o 
   1   9   5      173.87      158.85      3.46 o 
   2   9   5       52.50       47.92      1.24 o 
   3   9   5       18.53       19.98      4.23 o 
   4   9   5        7.05        7.83      2.18 o 
  -3  10   5      105.99      111.94      3.20 o 
  -2  10   5       24.25       27.49      1.36 o 
  -1  10   5       48.16       49.78      3.04 o 
   0  10   5       32.43       27.95      3.62 o 
   1  10   5       33.61       35.55      1.16 o 
   2  10   5        7.31        7.72      0.64 o 
   3  10   5       14.90       14.80      1.18 o 
  -2  11   5       80.01       86.52      4.05 o 
  -1  11   5        6.12        6.70      1.11 o 
   0  11   5        7.71        6.70      2.51 o 
   1  11   5      107.92      116.64      4.14 o 
   2  11   5        4.98        4.64      0.98 o 
  -6   0   6        1.74       -0.36      2.65 o 
  -5   0   6       11.97        4.98      1.65 o 
  -4   0   6        4.23        4.11      0.84 o 
  -3   0   6     1463.50     1497.94     19.85 o 
  -2   0   6      885.68      981.91     11.84 o 
  -1   0   6     3117.66     3036.04     42.24 o 
   0   0   6     2137.91     2205.59     28.03 o 
   1   0   6      610.28      628.86      8.97 o 
   2   0   6     1320.81     1378.16     21.82 o 
   3   0   6        5.75       11.59      1.39 o 
   4   0   6     2118.84     2120.96     48.42 o 
   5   0   6      807.14      813.96     16.03 o 
   6   0   6       43.84       39.94      2.95 o 
  -6   1   6        0.08       -1.21      1.21 o 
  -5   1   6        0.72        3.42      1.12 o 
  -4   1   6      385.38      406.60      4.69 o 
  -3   1   6      659.25      677.80      6.25 o 
  -2   1   6     2011.30     2046.02     17.81 o 
  -1   1   6      511.50      520.32      4.87 o 
   0   1   6     1104.45     1072.02     11.29 o 
   1   1   6       21.89       21.77      0.32 o 
   2   1   6     1251.20     1299.41     12.38 o 
   3   1   6      181.09      200.60      2.49 o 
   4   1   6       19.28       19.04      0.72 o 
   5   1   6      236.85      227.33      3.80 o 
   6   1   6      120.10      122.89      4.67 o 
  -6   2   6      127.82      135.12      4.16 o 
  -5   2   6       19.16       22.23      0.97 o 
  -4   2   6       85.28       89.75      1.29 o 
  -3   2   6       52.18       53.98      0.68 o 
  -2   2   6      155.55      136.14      1.38 o 
  -1   2   6      255.44      233.68      2.49 o 
   0   2   6     1000.93      988.34      9.88 o 
   1   2   6       57.34       69.03      0.86 o 
   2   2   6      153.74      168.56      1.69 o 
   3   2   6       49.02       48.43      1.70 o 
   4   2   6      234.50      249.23      4.98 o 
   5   2   6      114.11      116.81      4.10 o 
   6   2   6        2.40       -0.56      1.88 o 
  -6   3   6       44.94       40.99      3.84 o 
  -5   3   6       92.69       83.94      2.68 o 
  -4   3   6      387.83      380.73      4.78 o 
  -3   3   6       10.15       11.35      0.86 o 
  -2   3   6       30.34       27.09      0.71 o 
  -1   3   6      359.82      371.52      3.94 o 
   0   3   6      643.86      671.77      8.21 o 
   1   3   6        2.13        2.37      0.61 o 
   2   3   6      143.43      142.29      2.19 o 
   3   3   6        9.34      112.98      7.85 o 
   4   3   6       99.01       99.87      1.63 o 
   5   3   6       38.63       39.81      2.40 o 
   6   3   6       44.57       48.09      2.46 o 
  -6   4   6      279.94      323.72      8.95 o 
  -5   4   6       93.21       94.32      3.43 o 
  -4   4   6      290.35      292.53      3.97 o 
  -3   4   6        0.79        0.50      0.33 o 
  -2   4   6      186.15      169.00      2.75 o 
  -1   4   6       83.57      104.86      1.48 o 
   0   4   6     2568.03     2646.86     31.35 o 
   1   4   6      147.79      152.57      1.75 o 
   2   4   6        0.38       -0.24      0.60 o 
   3   4   6        6.89        8.12      0.54 o 
   4   4   6        0.07        0.07      0.89 o 
   5   4   6       10.14        9.97      0.63 o 
   6   4   6        7.38        7.50      1.06 o 
  -6   5   6       87.36       86.58      4.21 o 
  -5   5   6      111.47      107.98      4.20 o 
  -4   5   6       30.03       27.40      2.79 o 
  -3   5   6       39.95       35.57      0.79 o 
  -2   5   6       95.93       86.14      1.96 o 
  -1   5   6        1.18        1.39      0.77 o 
   0   5   6       57.05       57.56      0.98 o 
   1   5   6      140.96      150.01      2.68 o 
   2   5   6      273.97      283.01      3.53 o 
   3   5   6        4.43        3.62      0.44 o 
   4   5   6       47.37       44.99      3.42 o 
   5   5   6        1.60        2.65      0.62 o 
  -5   6   6        5.10        5.28      1.47 o 
  -4   6   6       50.50       43.67      3.12 o 
  -3   6   6      194.20      180.94      3.17 o 
  -2   6   6      128.70      127.37      1.78 o 
  -1   6   6       97.25       91.91      1.50 o 
   0   6   6       25.41       28.73      3.26 o 
   1   6   6      258.33      278.76      3.99 o 
   2   6   6       36.07       36.54      1.50 o 
   3   6   6      307.17      326.93      5.92 o 
   4   6   6      182.38      193.39      3.95 o 
  -5   7   6        8.69       10.43      1.51 o 
  -4   7   6       13.05       13.38      2.07 o 
  -3   7   6        1.49        2.18      0.67 o 
  -2   7   6        5.81        7.34      1.09 o 
  -1   7   6      186.33      165.50      2.56 o 
   0   7   6       30.39       29.30      2.28 o 
   1   7   6       32.70       28.31      0.79 o 
   2   7   6      162.22      169.67      3.15 o 
   3   7   6      128.54      138.33      3.44 o 
   4   7   6        4.76        6.12      1.56 o 
   5   7   6       43.87       44.42      1.90 o 
  -5   8   6        0.43        0.47      1.09 o 
  -4   8   6       43.75       48.27      4.58 o 
  -3   8   6        1.39       -0.23      1.54 o 
  -2   8   6      151.00      164.58      4.79 o 
  -1   8   6        8.22        4.19      0.59 o 
   0   8   6       19.56       18.62      0.82 o 
   1   8   6       44.90       45.51      3.86 o 
   2   8   6       33.36       34.16      0.95 o 
   3   8   6       92.74       90.02      1.93 o 
   4   8   6       26.55       22.78      3.37 o 
  -4   9   6        0.86        3.48      2.11 o 
  -3   9   6       17.45       17.67      3.60 o 
  -2   9   6       98.61      100.81      1.93 o 
  -1   9   6       25.10       16.12      0.79 o 
   0   9   6        3.82       14.50      0.94 o 
   1   9   6      114.10      105.23      2.88 o 
   2   9   6        0.85        1.73      1.07 o 
   3   9   6       19.46       19.97      1.05 o 
   4   9   6        6.54        8.33      0.93 o 
  -3  10   6       32.21       33.52      1.51 o 
  -2  10   6       39.33       38.68      3.83 o 
  -1  10   6        5.25        4.72      0.99 o 
   0  10   6       34.96       34.06      1.76 o 
   1  10   6       17.71       17.38      1.53 o 
   2  10   6        0.90        1.71      0.72 o 
   3  10   6       10.07        9.28      1.58 o 
  -2  11   6       55.07       52.62      2.42 o 
  -1  11   6       12.74       19.53      1.12 o 
   0  11   6       73.92       75.91      2.76 o 
   1  11   6       73.14       73.52      2.91 o 
  -6   1   7       11.73       10.93      2.48 o 
  -5   1   7        9.88        9.66      1.51 o 
  -4   1   7       62.88       59.24      1.83 o 
  -3   1   7       23.37       21.36      0.61 o 
  -2   1   7        9.97        8.99      0.38 o 
  -1   1   7      174.90      175.72      2.20 o 
   0   1   7      677.51      700.82      7.47 o 
   1   1   7      320.63      319.84      3.85 o 
   2   1   7        2.30        1.94      0.21 o 
   3   1   7       52.73       47.09      1.47 o 
   4   1   7       30.22       28.85      0.60 o 
   5   1   7       17.25       18.03      0.84 o 
   6   1   7        4.75        5.47      2.39 o 
  -6   2   7       15.19       14.96      1.75 o 
  -5   2   7        0.30       -0.54      1.06 o 
  -4   2   7        0.36        0.12      0.36 o 
  -3   2   7      186.82      178.43      2.15 o 
  -2   2   7      181.66      197.99      1.92 o 
  -1   2   7        0.70        1.09      0.41 o 
   0   2   7       26.70       30.73      0.68 o 
   1   2   7      940.30      965.42      9.70 o 
   2   2   7       40.11       38.55      1.04 o 
   3   2   7      208.31      220.52      2.95 o 
   4   2   7       14.21       13.15      0.61 o 
   5   2   7      356.59      362.96      5.87 o 
   6   2   7       28.93       24.04      3.67 o 
  -6   3   7       27.58       31.88      1.52 o 
  -5   3   7       51.59       47.25      1.33 o 
  -4   3   7       10.46       12.91      0.62 o 
  -3   3   7      268.24      260.48      3.05 o 
  -2   3   7       23.44       20.81      0.48 o 
  -1   3   7     1197.85     1217.71     12.82 o 
   0   3   7      881.01      926.96     10.50 o 
   1   3   7        0.17       -0.18      0.21 o 
   2   3   7      232.73      245.15      2.56 o 
   3   3   7        6.25        5.13      2.00 o 
   4   3   7      334.53      341.88      6.81 o 
   5   3   7       31.33       30.66      1.08 o 
   6   3   7       14.48       21.38      2.28 o 
  -6   4   7       33.16       37.16      3.74 o 
  -5   4   7       54.12       58.32      2.19 o 
  -4   4   7      102.85      104.82      5.16 o 
  -3   4   7     1138.16     1116.23     12.82 o 
  -2   4   7       23.95       23.75      0.62 o 
  -1   4   7      212.90      207.45      2.45 o 
   0   4   7      402.02      431.07      5.46 o 
   1   4   7       10.49        8.90      0.31 o 
   2   4   7        1.31        2.70      0.56 o 
   3   4   7       66.87       72.72      2.22 o 
   4   4   7       24.56       19.77      1.79 o 
   5   4   7       16.54       16.50      0.70 o 
   6   4   7        3.18        1.93      0.83 o 
  -6   5   7        0.57        0.39      1.83 o 
  -5   5   7        0.60       -0.73      1.07 o 
  -4   5   7      384.81      388.59     10.24 o 
  -3   5   7      261.71      257.54      3.27 o 
  -2   5   7      174.11      180.08      2.20 o 
  -1   5   7      630.78      646.70      8.72 o 
   0   5   7       74.09       66.57      2.06 o 
   1   5   7      171.76      163.22      2.06 o 
   2   5   7        0.02        1.95      0.86 o 
   3   5   7       16.22       15.43      0.94 o 
   4   5   7       68.99       74.55      1.75 o 
   5   5   7        4.56        5.44      1.08 o 
  -5   6   7       64.92       64.31      6.44 o 
  -4   6   7        0.01       -0.46      0.55 o 
  -3   6   7      374.05      402.32     16.74 o 
  -2   6   7        6.79       10.77      1.31 o 
  -1   6   7      295.59      311.63      4.44 o 
   0   6   7        0.20        0.74      0.24 o 
   1   6   7       38.55       32.02      1.23 o 
   2   6   7       20.16       14.77      0.59 o 
   3   6   7        7.35        8.42      0.91 o 
   4   6   7       28.76       27.40      1.05 o 
   5   6   7        7.06        6.84      0.79 o 
  -5   7   7        9.12       11.53      0.78 o 
  -4   7   7       32.70       34.80      1.95 o 
  -3   7   7      118.35      112.12      3.39 o 
  -2   7   7      220.62      203.19      4.65 o 
  -1   7   7       38.28       30.40      0.74 o 
   0   7   7      118.43      126.23      2.05 o 
   1   7   7        0.00       -0.07      0.44 o 
   2   7   7       14.05       12.09      0.88 o 
   3   7   7       94.14       84.95      4.35 o 
   4   7   7       65.34       60.59      2.37 o 
   5   7   7       39.48       37.84      1.67 o 
  -4   8   7       41.58       48.38      1.68 o 
  -3   8   7        8.51        4.12      0.60 o 
  -2   8   7        0.13        0.64      0.67 o 
  -1   8   7        0.08       -0.40      1.68 o 
   0   8   7       24.61       25.56      3.98 o 
   1   8   7      638.89      616.43      8.83 o 
   2   8   7      153.94      147.91      2.47 o 
   3   8   7       13.69       12.94      0.68 o 
   4   8   7       29.78       27.92      7.27 o 
  -4   9   7        4.31        6.51      1.11 o 
  -3   9   7        0.00        3.49      3.55 o 
  -2   9   7        9.08       12.61      0.67 o 
  -1   9   7       76.60       62.30      1.84 o 
   0   9   7       40.87       40.24      1.00 o 
   1   9   7        0.01        0.98      1.88 o 
   2   9   7       41.86       43.20      3.04 o 
   3   9   7       52.49       48.56      1.84 o 
  -3  10   7        1.62        7.50      1.01 o 
  -2  10   7       54.73       60.87      4.69 o 
  -1  10   7      101.35      109.29      3.69 o 
   0  10   7       19.69       21.72      1.49 o 
   1  10   7       63.00       66.94      1.98 o 
   2  10   7        0.01        3.85      0.72 o 
   3  10   7        2.38        1.88      0.77 o 
  -1  11   7      121.37      112.63      3.56 o 
   0  11   7       91.29       89.99      2.79 o 
   1  11   7        0.55        2.75      0.68 o 
  -6   0   8        7.54        8.98      5.14 o 
  -5   0   8       11.39       11.09      1.61 o 
  -4   0   8      344.65      312.32      4.96 o 
  -3   0   8      314.74      317.67      7.44 o 
  -2   0   8       64.81       60.06      1.42 o 
  -1   0   8     1060.69     1095.24     15.68 o 
   0   0   8      568.26      593.65      7.74 o 
   1   0   8      314.44      337.43      4.54 o 
   2   0   8      206.16      229.95      2.91 o 
   3   0   8       25.48       31.32      0.82 o 
   4   0   8      234.60      228.99      4.79 o 
   5   0   8        3.79        2.42      0.81 o 
  -6   1   8        7.86       16.34      1.97 o 
  -5   1   8        5.54        2.06      1.10 o 
  -4   1   8      153.42      139.67      4.63 o 
  -3   1   8       71.16       67.00      1.51 o 
  -2   1   8      317.41      316.97      3.11 o 
  -1   1   8     1445.82     1510.77     18.22 o 
   0   1   8      337.51      327.16      5.02 o 
   1   1   8      525.82      543.34      4.87 o 
   2   1   8      208.64      244.41      2.53 o 
   3   1   8       11.05        6.74      0.71 o 
   4   1   8        5.84        6.88      0.63 o 
   5   1   8      254.37      254.86      5.86 o 
   6   1   8       29.10       25.31      1.70 o 
  -6   2   8        0.04       -0.48      0.59 o 
  -5   2   8       15.74       12.99      0.66 o 
  -4   2   8        0.25       -0.15      0.42 o 
  -3   2   8      755.61      754.16     10.05 o 
  -2   2   8       67.04       70.47      1.37 o 
  -1   2   8      213.87      223.08      2.75 o 
   0   2   8       27.95       30.05      0.86 o 
   1   2   8       14.60       15.46      0.35 o 
   2   2   8       59.18       58.52      1.57 o 
   3   2   8       46.97       42.49      1.11 o 
   4   2   8       95.35       95.33      1.81 o 
   5   2   8        9.21        8.25      1.11 o 
   6   2   8        0.21        0.16      0.80 o 
  -6   3   8      158.18      160.95      5.03 o 
  -5   3   8       70.79       79.12      2.33 o 
  -4   3   8       63.93       64.30      1.08 o 
  -3   3   8       60.27       65.12      1.14 o 
  -2   3   8      103.89       93.91      3.63 o 
  -1   3   8      240.63      270.47      2.97 o 
   0   3   8      751.67      762.90      9.95 o 
   1   3   8      610.72      618.89      6.77 o 
   2   3   8       67.01       70.90      0.91 o 
   3   3   8      113.14      108.53      4.82 o 
   4   3   8       76.73       81.05      3.03 o 
   5   3   8        2.54        1.87      1.12 o 
   6   3   8        0.32        0.56      0.89 o 
  -6   4   8        1.98        1.23      1.97 o 
  -5   4   8      177.17      180.00      2.79 o 
  -4   4   8      176.84      171.77      2.92 o 
  -3   4   8      316.17      304.00      5.06 o 
  -2   4   8        0.88        0.62      0.79 o 
  -1   4   8        0.80        1.42      0.75 o 
   0   4   8       85.69       89.93      1.27 o 
   1   4   8       99.68       92.09      1.13 o 
   2   4   8      107.39      100.90      1.58 o 
   3   4   8      129.07      122.62      1.95 o 
   4   4   8        0.00        6.28      0.63 o 
   5   4   8        0.52        0.12      1.60 o 
  -6   5   8       35.05       34.00      9.95 o 
  -5   5   8      110.75      117.60      3.95 o 
  -4   5   8       79.60       75.39      3.24 o 
  -3   5   8      686.19      663.31     15.68 o 
  -2   5   8       46.12       37.69      1.61 o 
  -1   5   8        5.20        5.18      0.66 o 
   0   5   8        3.31        5.55      0.36 o 
   1   5   8      376.00      394.39      4.96 o 
   2   5   8       95.96      106.18      1.59 o 
   3   5   8       85.49       75.30      1.27 o 
   4   5   8      119.62      122.98      2.43 o 
   5   5   8       53.46       53.30      2.20 o 
  -5   6   8       55.59       54.31      2.25 o 
  -4   6   8       19.71       15.08      1.65 o 
  -3   6   8        6.92        5.62      0.63 o 
  -2   6   8       31.11       27.29      1.64 o 
  -1   6   8       81.95       78.94      1.49 o 
   0   6   8      202.68      192.70      3.27 o 
   1   6   8      137.56      133.87      1.78 o 
   2   6   8        3.51        2.64      1.13 o 
   3   6   8      150.27      161.13      2.88 o 
   4   6   8      123.08      126.12      4.32 o 
   5   6   8        2.84        1.02      0.97 o 
  -5   7   8       20.72       19.41      1.23 o 
  -4   7   8        2.35        2.41      0.42 o 
  -3   7   8      133.28      134.22      2.45 o 
  -2   7   8       98.83       78.55      2.07 o 
  -1   7   8       32.09       27.95      0.74 o 
   0   7   8      126.22      112.10      5.14 o 
   1   7   8        3.15        3.39      0.51 o 
   2   7   8       98.84      105.10      4.53 o 
   3   7   8        4.63        3.71      1.33 o 
   4   7   8      109.39      126.02      3.21 o 
  -4   8   8       44.93       48.43      1.58 o 
  -3   8   8        8.35        7.31      0.79 o 
  -2   8   8        4.36        6.37      0.97 o 
  -1   8   8        0.47        2.23      1.32 o 
   0   8   8       13.69       12.63      2.02 o 
   1   8   8        2.60        3.99      1.49 o 
   2   8   8      229.67      229.21      3.41 o 
   3   8   8       45.47       50.12      1.25 o 
   4   8   8      169.85      188.67      5.49 o 
  -4   9   8        1.77        1.64      0.61 o 
  -3   9   8        0.38        1.85      0.69 o 
  -2   9   8       23.03       19.21      1.11 o 
  -1   9   8        7.98       10.36      0.73 o 
   0   9   8        0.98       -0.48      0.93 o 
   1   9   8       18.48       16.44      0.72 o 
   2   9   8        3.38        2.11      0.56 o 
   3   9   8       50.86       52.23      1.77 o 
  -3  10   8      104.43      118.01      4.42 o 
  -2  10   8       40.58       42.96      4.04 o 
  -1  10   8      140.64      144.82      3.98 o 
   0  10   8       41.03       48.25      4.05 o 
   1  10   8        6.73        6.30      2.44 o 
   2  10   8       39.33       37.50      1.51 o 
  -1  11   8       28.63       28.37      3.60 o 
   0  11   8       37.70       42.58      5.37 o 
   1  11   8       11.27        9.25      2.49 o 
  -6   1   9        4.40        2.63      1.76 o 
  -5   1   9       23.62       26.77      0.94 o 
  -4   1   9       18.86       18.65      1.66 o 
  -3   1   9       30.36       28.92      0.71 o 
  -2   1   9       24.87       20.05      0.67 o 
  -1   1   9       82.74       96.43      2.07 o 
   0   1   9       34.60       37.07      0.49 o 
   1   1   9       21.07       24.14      0.41 o 
   2   1   9      259.81      281.10      2.71 o 
   3   1   9       82.52       77.32      1.11 o 
   4   1   9        0.31        0.09      0.36 o 
   5   1   9       19.87       16.26      0.83 o 
   6   1   9       36.91       32.13      3.05 o 
  -6   2   9      109.01      110.99      2.73 o 
  -5   2   9       44.22       42.22      0.98 o 
  -4   2   9      535.12      532.75      7.28 o 
  -3   2   9      436.85      409.52      5.66 o 
  -2   2   9      159.26      162.97      1.71 o 
  -1   2   9      443.15      414.27      5.00 o 
   0   2   9      476.07      481.39      6.06 o 
   1   2   9     1519.47     1543.35     13.99 o 
   2   2   9      350.55      373.72      3.47 o 
   3   2   9       72.79       72.74      1.35 o 
   4   2   9      184.39      181.65      2.82 o 
   5   2   9       20.61       15.90      1.21 o 
   6   2   9       26.40       20.66      2.32 o 
  -6   3   9        3.16        5.65      2.57 o 
  -5   3   9       22.98       20.15      0.68 o 
  -4   3   9       86.45       80.45      1.41 o 
  -3   3   9        2.85        4.52      0.32 o 
  -2   3   9        0.13        0.97      0.27 o 
  -1   3   9       39.53       36.67      0.65 o 
   0   3   9       86.46       89.73      1.38 o 
   1   3   9      229.98      221.03      2.45 o 
   2   3   9      218.79      224.66      3.89 o 
   3   3   9      358.81      342.89      4.55 o 
   4   3   9        0.38       -0.39      0.39 o 
   5   3   9        6.26        5.16      0.63 o 
   6   3   9       18.12       19.71      1.61 o 
  -6   4   9      147.60      164.25      5.13 o 
  -5   4   9        0.29       -0.31      0.31 o 
  -4   4   9      293.52      289.11      4.00 o 
  -3   4   9      206.74      202.61      3.59 o 
  -2   4   9      617.19      603.58      7.03 o 
  -1   4   9       32.64       43.07      1.85 o 
   0   4   9      656.06      671.52      7.49 o 
   1   4   9       57.76       64.24      1.43 o 
   2   4   9        1.11        2.45      0.46 o 
   3   4   9       40.67       35.88      2.12 o 
   4   4   9        5.40        5.98      1.05 o 
   5   4   9        0.85        0.20      1.45 o 
  -6   5   9       10.08       10.88      1.60 o 
  -5   5   9        6.05        1.02      1.10 o 
  -4   5   9        0.47        1.45      1.18 o 
  -3   5   9        7.09        7.37      1.52 o 
  -2   5   9      129.81      133.42      3.21 o 
  -1   5   9      105.42      117.17      3.19 o 
   0   5   9        1.23        1.67      0.65 o 
   1   5   9      382.25      387.78      7.10 o 
   2   5   9        0.63        1.33      1.28 o 
   3   5   9      188.43      188.15      2.73 o 
   4   5   9        0.39       -0.56      0.56 o 
   5   5   9       48.62       47.47      3.63 o 
  -5   6   9        0.00        0.16      0.79 o 
  -4   6   9       35.01       33.35      3.48 o 
  -3   6   9      158.28      156.77      5.74 o 
  -2   6   9       60.51       69.50      1.22 o 
  -1   6   9       39.25       34.90      1.83 o 
   0   6   9       12.18       15.19      0.50 o 
   1   6   9       55.99       55.87      0.93 o 
   2   6   9       28.74       28.37      1.43 o 
   3   6   9      153.61      154.07      4.11 o 
   4   6   9      118.95      116.09      4.14 o 
   5   6   9      112.03      122.74      4.68 o 
  -5   7   9       10.09       11.59      3.63 o 
  -4   7   9       70.59       81.80      2.38 o 
  -3   7   9      113.32      114.19      2.61 o 
  -2   7   9        0.25        0.21      0.53 o 
  -1   7   9       47.44       51.98      3.41 o 
   0   7   9       36.91       46.45      1.37 o 
   1   7   9        0.88        1.35      1.39 o 
   2   7   9      109.66      107.89      2.50 o 
   3   7   9      106.27      103.56      2.44 o 
   4   7   9        0.29        0.62      0.63 o 
  -4   8   9        8.76        6.26      0.73 o 
  -3   8   9        0.92        0.06      0.75 o 
  -2   8   9       10.77        6.76      0.65 o 
  -1   8   9       24.45       29.48      2.12 o 
   0   8   9       12.80       12.89      1.83 o 
   1   8   9       14.68       14.43      1.26 o 
   2   8   9       27.99       30.03      3.39 o 
   3   8   9        0.18       -0.59      0.59 o 
   4   8   9      234.70      243.27     28.64 o 
  -3   9   9       34.99       40.35      1.58 o 
  -2   9   9       81.61       76.39      1.92 o 
  -1   9   9       64.78       64.02      2.32 o 
   0   9   9      113.65      122.05      9.49 o 
   1   9   9        4.61        3.82      1.51 o 
   2   9   9      250.84      242.45      5.05 o 
   3   9   9       64.96       61.04      2.08 o 
  -2  10   9       25.00       25.32      1.28 o 
  -1  10   9       30.70       25.20      1.20 o 
   0  10   9       62.22       59.40      2.46 o 
   1  10   9      157.75      158.05      6.58 o 
   2  10   9        4.38        5.88      0.78 o 
  -6   0  10       18.87       17.43      6.86 o 
  -5   0  10      110.75       94.45      2.27 o 
  -4   0  10        5.86        8.31      0.57 o 
  -3   0  10        6.36        6.57      1.21 o 
  -2   0  10        8.87        9.04      0.38 o 
  -1   0  10        0.29       -0.16      0.26 o 
   0   0  10        2.82        7.13      0.35 o 
   1   0  10      916.60      987.44     12.92 o 
   2   0  10      130.15      134.91      1.79 o 
   3   0  10      378.70      359.30      7.09 o 
   4   0  10       12.52       10.39      0.72 o 
   5   0  10      125.09      130.26      4.39 o 
   6   0  10      140.16      143.88      7.90 o 
  -6   1  10        0.62       -0.17      0.72 o 
  -5   1  10       29.63       24.31      3.75 o 
  -4   1  10       92.92       90.31      3.04 o 
  -3   1  10      116.01      102.38      1.62 o 
  -2   1  10        5.38        6.26      0.45 o 
  -1   1  10       17.43       18.66      0.64 o 
   0   1  10      352.36      348.26      3.49 o 
   1   1  10      310.94      315.72      2.84 o 
   2   1  10       21.76       14.69      0.68 o 
   3   1  10      104.10      110.69      2.63 o 
   4   1  10       45.96       43.18      2.03 o 
   5   1  10       22.24       27.92      3.19 o 
   6   1  10       21.49       22.37      1.51 o 
  -6   2  10      104.26      110.57      4.56 o 
  -5   2  10      234.78      225.44      3.79 o 
  -4   2  10       41.33       42.40      3.87 o 
  -3   2  10       74.70       72.87      1.60 o 
  -2   2  10       40.48       40.21      1.07 o 
  -1   2  10       51.71       39.87      1.56 o 
   0   2  10       76.74       90.30      1.25 o 
   1   2  10        1.20        0.32      0.25 o 
   2   2  10        0.27        0.13      0.16 o 
   3   2  10      127.55      118.45      2.34 o 
   4   2  10        2.47        3.50      0.64 o 
   5   2  10        3.32        1.96      0.93 o 
   6   2  10       48.01       32.80      3.51 o 
  -6   3  10        2.19        3.77      1.27 o 
  -5   3  10        0.65        0.47      1.13 o 
  -4   3  10      594.73      587.92      7.13 o 
  -3   3  10      391.43      407.11      4.94 o 
  -2   3  10        0.00       -0.20      0.21 o 
  -1   3  10      122.15      115.47      1.62 o 
   0   3  10       19.56       21.71      1.30 o 
   1   3  10      618.05      637.70      6.62 o 
   2   3  10        2.13        2.85      0.25 o 
   3   3  10      209.88      207.07      3.62 o 
   4   3  10      187.56      178.11      2.94 o 
   5   3  10        0.24        0.07      0.77 o 
  -6   4  10       46.85       53.93      5.39 o 
  -5   4  10      184.31      195.48      5.44 o 
  -4   4  10       11.57       11.55      1.04 o 
  -3   4  10      314.81      324.07      7.97 o 
  -2   4  10      505.42      487.85      6.38 o 
  -1   4  10       12.05        9.10      0.28 o 
   0   4  10        3.25        7.21      0.29 o 
   1   4  10      165.95      159.50      2.68 o 
   2   4  10      206.88      210.74      5.81 o 
   3   4  10       46.37       49.89      1.13 o 
   4   4  10       86.06       80.74      1.76 o 
   5   4  10       18.64       17.06      7.27 o 
  -5   5  10        7.25        5.92      2.65 o 
  -4   5  10       74.87       79.01      1.75 o 
  -3   5  10       74.92       71.72      3.64 o 
  -2   5  10        1.19        0.04      0.45 o 
  -1   5  10       81.18       78.30      1.37 o 
   0   5  10      319.10      318.19      4.41 o 
   1   5  10       27.13       23.46      1.69 o 
   2   5  10       48.10       43.94      2.10 o 
   3   5  10       12.07       12.67      0.89 o 
   4   5  10       93.35       94.29      1.97 o 
   5   5  10       72.25       74.58      4.33 o 
  -5   6  10        0.14        1.30      2.00 o 
  -4   6  10       12.13       10.10      1.28 o 
  -3   6  10       15.06       12.72      0.81 o 
  -2   6  10      596.35      551.33      6.65 o 
  -1   6  10       39.12       28.16      0.93 o 
   0   6  10       53.09       53.63      1.12 o 
   1   6  10       24.07       23.05      0.67 o 
   2   6  10       10.33        9.39      1.22 o 
   3   6  10        9.26       10.39      0.81 o 
   4   6  10      122.22      126.09      3.25 o 
   5   6  10      103.69       99.24      4.34 o 
  -5   7  10       13.98       13.25      1.10 o 
  -4   7  10        0.24       -1.24      1.53 o 
  -3   7  10       21.07       19.73      1.96 o 
  -2   7  10       20.91       18.80      0.92 o 
  -1   7  10        6.58        4.85      0.43 o 
   0   7  10      180.80      165.37      2.69 o 
   1   7  10      125.24      118.86      1.68 o 
   2   7  10       20.20       23.02      1.46 o 
   3   7  10       60.81       55.03      1.61 o 
   4   7  10       10.24       10.27      1.09 o 
  -4   8  10       10.66       10.21      1.58 o 
  -3   8  10      105.77      106.73      4.05 o 
  -2   8  10       40.57       34.41      4.60 o 
  -1   8  10       53.64       60.15      1.48 o 
   0   8  10       28.50       33.47      2.83 o 
   1   8  10        1.80        2.42      2.32 o 
   2   8  10       42.07       42.25      1.33 o 
   3   8  10        2.75        4.60      1.04 o 
   4   8  10       17.46       16.83      3.37 o 
  -3   9  10       74.87       73.93      2.38 o 
  -2   9  10        0.67       -0.66      0.98 o 
  -1   9  10       10.65       12.63      0.97 o 
   0   9  10       74.61       90.30      5.16 o 
   1   9  10        3.84        5.26      0.51 o 
   2   9  10       16.08       18.70      2.76 o 
   3   9  10       56.44       60.86      2.54 o 
  -2  10  10       13.54       12.39      1.40 o 
  -1  10  10        0.02       -0.12      1.56 o 
   0  10  10        0.19        3.93      0.68 o 
   1  10  10        6.05        6.94      0.83 o 
   2  10  10       10.94        8.58      1.21 o 
  -6   1  11       19.47       20.49      2.29 o 
  -5   1  11       40.68       38.62      1.01 o 
  -4   1  11       24.98       24.01      1.89 o 
  -3   1  11      373.69      377.71      5.58 o 
  -2   1  11      405.97      408.81      6.17 o 
  -1   1  11       37.48       40.26      1.36 o 
   0   1  11       85.10       78.45      0.87 o 
   1   1  11       60.15       56.80      0.65 o 
   2   1  11      251.42      252.76      2.41 o 
   3   1  11        2.18        1.96      0.52 o 
   4   1  11       96.28       94.59      1.79 o 
   5   1  11       30.76       28.98      1.36 o 
  -6   2  11        1.04        4.50      1.01 o 
  -5   2  11       47.62       43.54      1.01 o 
  -4   2  11        6.51       10.51      1.16 o 
  -3   2  11      360.40      346.70      4.48 o 
  -2   2  11        6.20        9.36      0.64 o 
  -1   2  11      488.84      485.24      5.90 o 
   0   2  11       54.60       56.33      3.16 o 
   1   2  11        5.96        6.68      0.58 o 
   2   2  11       35.91       35.64      0.48 o 
   3   2  11       72.09       76.17      2.17 o 
   4   2  11      101.87       96.92      4.04 o 
   5   2  11        6.39        7.19      0.81 o 
  -6   3  11        0.02        0.83      0.85 o 
  -5   3  11      100.68      106.73      3.46 o 
  -4   3  11       34.40       34.99      1.71 o 
  -3   3  11      433.83      417.42      6.11 o 
  -2   3  11      122.40      119.44      2.21 o 
  -1   3  11       37.43       34.99      0.71 o 
   0   3  11      114.58      123.84      4.41 o 
   1   3  11      193.09      189.77      1.98 o 
   2   3  11        7.75       11.74      1.32 o 
   3   3  11        9.51        6.13      1.06 o 
   4   3  11        1.01        1.87      0.64 o 
   5   3  11        1.97        7.44      1.08 o 
  -6   4  11        0.08       -0.91      1.10 o 
  -5   4  11       23.10       26.11      4.13 o 
  -4   4  11       21.75       19.75      0.76 o 
  -3   4  11      401.30      399.33      5.22 o 
  -2   4  11      189.62      190.19      6.67 o 
  -1   4  11       21.76       19.23      1.24 o 
   0   4  11        2.14        2.81      0.55 o 
   1   4  11        0.86        1.17      1.28 o 
   2   4  11       10.61       11.37      0.86 o 
   3   4  11        3.62        3.66      0.99 o 
   4   4  11       26.94       22.26      2.14 o 
   5   4  11        0.84        0.15      0.79 o 
  -5   5  11       11.27       15.30      2.17 o 
  -4   5  11       29.71       25.23      2.37 o 
  -3   5  11        1.76        1.61      0.60 o 
  -2   5  11      188.69      179.85      2.39 o 
  -1   5  11        0.00        0.17      0.74 o 
   0   5  11      747.76      759.45     10.19 o 
   1   5  11       10.82       13.39      0.90 o 
   2   5  11      360.60      364.46      4.56 o 
   3   5  11        2.72        3.57      1.40 o 
   4   5  11      324.53      325.76      5.57 o 
   5   5  11        4.00        3.80      1.09 o 
  -5   6  11        0.40        2.21      1.94 o 
  -4   6  11       52.19       57.25      3.63 o 
  -3   6  11        2.18        4.74      1.56 o 
  -2   6  11      120.01      129.69      1.90 o 
  -1   6  11       69.80       78.98      1.55 o 
   0   6  11        3.33        4.14      0.74 o 
   1   6  11      184.15      192.27      2.59 o 
   2   6  11        0.78        1.21      0.63 o 
   3   6  11      113.12      124.86      4.73 o 
   4   6  11        0.37       -1.01      1.23 o 
  -4   7  11       81.14       82.50      2.89 o 
  -3   7  11        0.31        3.79      3.44 o 
  -2   7  11        0.00       -0.59      0.59 o 
  -1   7  11        2.95        0.83      1.01 o 
   0   7  11       38.92       40.42      1.72 o 
   1   7  11       60.31       53.11      1.40 o 
   2   7  11       80.36       83.52      1.56 o 
   3   7  11        0.02        0.49      1.12 o 
   4   7  11       25.19       25.46      3.11 o 
  -4   8  11       12.41       11.78      1.02 o 
  -3   8  11        7.69       11.61      3.90 o 
  -2   8  11        0.00        0.89      1.05 o 
  -1   8  11       23.38       20.88      3.33 o 
   0   8  11        3.42        6.79      1.21 o 
   1   8  11       28.38       27.21      2.95 o 
   2   8  11       26.08       25.67      4.46 o 
   3   8  11        0.74        0.79      1.81 o 
  -3   9  11        2.29        4.99      2.63 o 
  -2   9  11        3.90        3.29      2.02 o 
  -1   9  11        3.76       -0.28      1.04 o 
   0   9  11        4.35        6.62      3.49 o 
   1   9  11       13.19       11.50      1.95 o 
   2   9  11       28.35       30.35      1.29 o 
  -2  10  11        5.31        4.82      1.09 o 
  -1  10  11       16.21       14.14      1.46 o 
   0  10  11      106.47      117.56      3.49 o 
   1  10  11      125.82      138.38      3.82 o 
  -6   0  12      109.91      133.63      7.51 o 
  -5   0  12        0.02       -0.46      0.46 o 
  -4   0  12       10.98       12.74      3.12 o 
  -3   0  12        9.15       14.38      2.46 o 
  -2   0  12      101.77      106.67      8.27 o 
  -1   0  12       70.22       64.47      2.69 o 
   0   0  12       25.84       41.15      2.37 o 
   1   0  12      824.33      818.17     19.16 o 
   2   0  12       69.54       61.24      3.28 o 
   3   0  12       95.26      143.13      5.22 o 
   4   0  12       46.09       45.07      1.72 o 
   5   0  12       20.61       23.31      1.86 o 
  -6   1  12       27.32       27.91      3.12 o 
  -5   1  12        3.83        3.20      0.61 o 
  -4   1  12      653.77      640.04      8.30 o 
  -3   1  12       32.32       32.39      2.07 o 
  -2   1  12        6.30        7.41      0.80 o 
  -1   1  12      156.12      149.37      4.99 o 
   0   1  12      326.65      340.43      3.70 o 
   1   1  12       24.24       22.40      1.42 o 
   2   1  12      408.73      452.02      4.22 o 
   3   1  12      316.67      327.32      4.76 o 
   4   1  12      151.87      144.83      3.23 o 
   5   1  12       17.06       14.77      5.51 o 
  -6   2  12       35.44       31.89      1.81 o 
  -5   2  12        9.95       12.17      3.19 o 
  -4   2  12        2.16        1.20      0.50 o 
  -3   2  12      501.44      491.42      8.35 o 
  -2   2  12      599.37      605.51      8.90 o 
  -1   2  12        2.96        3.78      1.71 o 
   0   2  12       25.11       25.20      0.93 o 
   1   2  12      196.16      196.38      2.05 o 
   2   2  12       11.36       13.50      0.58 o 
   3   2  12       15.40       12.75      0.47 o 
   4   2  12       13.73       14.15      1.34 o 
   5   2  12        0.19       -0.02      1.77 o 
  -6   3  12        0.87        4.91      1.13 o 
  -5   3  12       18.42       18.30      0.83 o 
  -4   3  12      286.44      305.19      4.61 o 
  -3   3  12       16.62       17.29      1.97 o 
  -2   3  12      133.58      146.76      2.90 o 
  -1   3  12      343.66      339.98      8.53 o 
   0   3  12      259.35      292.23      4.25 o 
   1   3  12      133.06      135.10      2.44 o 
   2   3  12        0.01        0.64      0.48 o 
   3   3  12       80.75       85.10      1.45 o 
   4   3  12       76.78       68.57      1.68 o 
   5   3  12       17.99       15.00      3.84 o 
  -5   4  12        2.88        6.20      1.34 o 
  -4   4  12        2.75        1.72      0.76 o 
  -3   4  12      310.71      291.71      7.40 o 
  -2   4  12      527.36      520.39      8.52 o 
  -1   4  12       26.07       27.09      0.71 o 
   0   4  12      175.79      168.11      2.93 o 
   1   4  12      277.11      273.97      3.88 o 
   2   4  12        0.02        0.01      0.28 o 
   3   4  12        1.39        1.29      0.48 o 
   4   4  12       33.03       30.78      2.05 o 
   5   4  12       21.45       20.57      8.04 o 
  -5   5  12        0.31       -1.07      1.10 o 
  -4   5  12       57.74       59.88      1.56 o 
  -3   5  12       32.17       35.38      2.61 o 
  -2   5  12      164.15      162.04      2.30 o 
  -1   5  12      326.30      276.62      4.08 o 
   0   5  12        4.09        2.81      0.96 o 
   1   5  12       88.75       83.13      1.22 o 
   2   5  12        0.56       -0.01      0.63 o 
   3   5  12        2.45        2.04      0.37 o 
   4   5  12        6.36        7.28      4.04 o 
  -5   6  12       12.43        9.58      1.15 o 
  -4   6  12       33.08       28.20      1.18 o 
  -3   6  12       58.97       58.11      3.08 o 
  -2   6  12       27.10       23.93      0.87 o 
  -1   6  12        0.31        0.00      0.62 o 
   0   6  12      145.11      147.59      2.62 o 
   1   6  12      614.12      600.54      7.30 o 
   2   6  12       61.90       60.35      1.64 o 
   3   6  12       16.93       17.07      1.39 o 
   4   6  12        3.31        4.44      0.99 o 
  -4   7  12        7.23        6.99      0.80 o 
  -3   7  12        1.40       -1.19      1.19 o 
  -2   7  12        8.87        9.13      2.28 o 
  -1   7  12      134.13      121.71      2.65 o 
   0   7  12       15.36       10.33      1.04 o 
   1   7  12      109.79      104.57      3.70 o 
   2   7  12        0.04        0.15      0.43 o 
   3   7  12        0.20       -0.19      0.75 o 
   4   7  12       10.20        9.86      1.20 o 
  -4   8  12       51.04       56.19      2.30 o 
  -3   8  12       26.06       32.37      1.76 o 
  -2   8  12       20.99       20.51      3.98 o 
  -1   8  12        2.06        4.99      0.86 o 
   0   8  12        0.78        2.34      1.35 o 
   1   8  12        7.35        7.91      2.21 o 
   2   8  12        9.07       12.47      1.19 o 
   3   8  12        6.25        4.07      1.23 o 
  -3   9  12        1.19       13.66      1.01 o 
  -2   9  12       34.08       30.63      3.70 o 
  -1   9  12       33.77       31.32      1.98 o 
   0   9  12       12.11       14.64      0.88 o 
   1   9  12        3.91        5.54      0.98 o 
   2   9  12       60.95       55.00      6.51 o 
  -1  10  12       25.38       30.59      4.72 o 
   0  10  12       37.92       43.91      3.51 o 
  -6   1  13       45.26       52.33      5.00 o 
  -5   1  13        0.24        2.36      1.40 o 
  -4   1  13      121.69      105.90      3.61 o 
  -3   1  13        1.93        2.22      0.59 o 
  -2   1  13       83.37       74.72      2.38 o 
  -1   1  13       19.66       19.27      1.47 o 
   0   1  13      311.88      296.45      6.71 o 
   1   1  13       43.47       40.85      1.18 o 
   2   1  13        0.12       -0.01      0.24 o 
   3   1  13       28.39       29.93      0.83 o 
   4   1  13       71.09       69.34      2.11 o 
   5   1  13       34.52       28.94      5.77 o 
  -6   2  13       54.33       51.01      4.72 o 
  -5   2  13        8.48        7.40      1.06 o 
  -4   2  13        0.63        1.71      0.69 o 
  -3   2  13       17.61       17.69      1.87 o 
  -2   2  13      481.73      458.65     10.19 o 
  -1   2  13      153.17      148.65      5.84 o 
   0   2  13      247.68      238.04      2.92 o 
   1   2  13        0.17        0.56      0.33 o 
   2   2  13      311.34      314.80      3.42 o 
   3   2  13       60.49       68.51      1.17 o 
   4   2  13      108.42      101.24      2.84 o 
   5   2  13      147.31      136.46      6.37 o 
  -5   3  13       17.74       17.18      1.71 o 
  -4   3  13       88.23       83.91      3.28 o 
  -3   3  13       10.14       12.81      1.49 o 
  -2   3  13      186.65      177.82      3.79 o 
  -1   3  13       12.71       11.45      0.58 o 
   0   3  13      340.06      319.94      5.15 o 
   1   3  13       44.01       44.54      1.31 o 
   2   3  13       63.22       56.90      1.09 o 
   3   3  13      182.51      184.52      3.22 o 
   4   3  13      155.95      164.68      4.00 o 
   5   3  13       18.00       15.36      4.02 o 
  -5   4  13       34.88       36.16      2.42 o 
  -4   4  13       33.84       30.75      4.05 o 
  -3   4  13       10.04        8.89      0.96 o 
  -2   4  13        5.39       10.66      1.59 o 
  -1   4  13       74.60       67.58      1.11 o 
   0   4  13       30.76       27.70      1.62 o 
   1   4  13      437.60      455.99      5.57 o 
   2   4  13      163.23      169.43      4.74 o 
   3   4  13       11.17       13.07      1.06 o 
   4   4  13        5.03        5.08      0.61 o 
   5   4  13        6.91        5.10      1.19 o 
  -5   5  13      113.05      118.82      3.89 o 
  -4   5  13        3.65        6.15      1.33 o 
  -3   5  13        6.13        7.63      0.59 o 
  -2   5  13        0.74        2.16      0.59 o 
  -1   5  13       75.39       80.40      1.30 o 
   0   5  13      146.41      161.35      3.00 o 
   1   5  13      363.63      370.87      4.90 o 
   2   5  13        0.80        0.59      1.23 o 
   3   5  13      189.51      196.41      3.54 o 
   4   5  13        0.19        1.48      0.68 o 
  -4   6  13       32.38       31.22      4.41 o 
  -3   6  13        4.20        6.58      2.07 o 
  -2   6  13       62.44       65.44      2.29 o 
  -1   6  13      217.78      227.16      6.43 o 
   0   6  13       40.57       44.72      1.06 o 
   1   6  13      368.29      388.85      4.96 o 
   2   6  13       53.26       55.12      1.22 o 
   3   6  13       37.34       40.03      1.69 o 
   4   6  13        5.76        4.83      0.86 o 
  -4   7  13        5.45        5.41      0.98 o 
  -3   7  13      117.71      123.56      3.43 o 
  -2   7  13       81.73       79.68      5.31 o 
  -1   7  13       42.00       49.50      2.74 o 
   0   7  13       69.49       73.19      4.28 o 
   1   7  13       32.94       37.94      1.12 o 
   2   7  13       46.38       44.29      5.65 o 
   3   7  13      103.99      109.73      3.39 o 
  -3   8  13       28.47       23.25      3.39 o 
  -2   8  13        1.84        1.82      0.63 o 
  -1   8  13        0.02        0.59      1.42 o 
   0   8  13       44.01       50.62      1.20 o 
   1   8  13        2.01        4.01      1.23 o 
   2   8  13        4.57        4.84      1.83 o 
   3   8  13        8.53        6.34      1.14 o 
  -2   9  13        0.64        2.18      0.62 o 
  -1   9  13        0.03       -0.98      0.98 o 
   0   9  13        0.46        1.60      0.93 o 
   1   9  13       82.58       83.26      5.14 o 
   2   9  13       34.12       37.82      1.93 o 
  -5   0  14       17.48       16.74      2.32 o 
  -4   0  14        5.54        2.05      0.70 o 
  -3   0  14      240.12      218.18     12.67 o 
  -2   0  14       10.87        7.24      2.25 o 
  -1   0  14       59.48       64.72      6.46 o 
   0   0  14       77.26       72.86      6.56 o 
   1   0  14        9.59       10.00      1.51 o 
   2   0  14        6.98        3.05      1.19 o 
   3   0  14        1.04       -0.42      0.42 o 
   4   0  14       26.17       23.17      2.07 o 
   5   0  14        3.28        4.56      1.54 o 
  -5   1  14        6.65        8.21      1.72 o 
  -4   1  14       44.03       40.86      1.09 o 
  -3   1  14        8.47        5.96      1.71 o 
  -2   1  14        1.58        0.18      0.51 o 
  -1   1  14       84.93       81.51      2.55 o 
   0   1  14       34.78       35.77      1.27 o 
   1   1  14       46.47       48.33      0.66 o 
   2   1  14       14.24       11.28      0.46 o 
   3   1  14       49.83       45.99      1.23 o 
   4   1  14        1.71        2.82      0.65 o 
   5   1  14        7.11        7.86      1.20 o 
  -5   2  14       28.11       28.57      1.61 o 
  -4   2  14        0.78        1.62      0.86 o 
  -3   2  14       89.84       79.13      1.59 o 
  -2   2  14       21.68       17.67      1.58 o 
  -1   2  14      104.77       98.80      2.52 o 
   0   2  14        0.01        1.27      0.85 o 
   1   2  14      125.51      122.59      1.41 o 
   2   2  14       56.94       49.49      0.65 o 
   3   2  14        2.43        1.36      0.42 o 
   4   2  14       13.59       12.31      1.54 o 
   5   2  14       28.90       22.24      1.54 o 
  -5   3  14        0.60        0.16      1.28 o 
  -4   3  14        0.79        2.38      2.72 o 
  -3   3  14      134.97      135.26      3.18 o 
  -2   3  14      248.83      221.74      9.26 o 
  -1   3  14      120.27      120.33      3.67 o 
   0   3  14      186.08      192.95      2.67 o 
   1   3  14        0.12        0.65      0.77 o 
   2   3  14       32.25       32.01      1.48 o 
   3   3  14       20.36       17.80      0.56 o 
   4   3  14       21.62       22.03      1.18 o 
   5   3  14       35.10       34.75      2.32 o 
  -5   4  14        9.24        6.43      0.88 o 
  -4   4  14        2.35        1.97      1.93 o 
  -3   4  14       13.19       14.50      2.67 o 
  -2   4  14       63.57       57.67      1.56 o 
  -1   4  14      141.77      133.35      2.41 o 
   0   4  14       21.54       16.85      1.51 o 
   1   4  14       41.87       42.55      0.89 o 
   2   4  14        0.02        0.22      0.24 o 
   3   4  14        0.67        1.52      0.44 o 
   4   4  14       17.45       18.71      1.08 o 
  -5   5  14        0.65        0.38      1.47 o 
  -4   5  14       17.40       16.05      1.76 o 
  -3   5  14       28.78       30.53      2.51 o 
  -2   5  14       13.67        9.70      2.00 o 
  -1   5  14       97.75       95.79      6.73 o 
   0   5  14       18.33       24.01      0.78 o 
   1   5  14      294.58      288.75      3.90 o 
   2   5  14      300.26      294.74      5.33 o 
   3   5  14        2.27        5.98      1.31 o 
   4   5  14       68.83       67.29      2.75 o 
  -4   6  14        0.15       -0.27      0.75 o 
  -3   6  14        0.44       -0.35      0.74 o 
  -2   6  14       20.90       19.40      1.38 o 
  -1   6  14       11.01        9.43      0.68 o 
   0   6  14       10.73        5.11      0.49 o 
   1   6  14        0.08        0.25      0.32 o 
   2   6  14      152.42      155.53      3.78 o 
   3   6  14       19.55       17.86      1.30 o 
   4   6  14       25.06       25.33      1.95 o 
  -4   7  14        2.67        3.60      0.83 o 
  -3   7  14        2.02        3.10      0.69 o 
  -2   7  14       21.93       14.86      2.16 o 
  -1   7  14       37.93       39.04      1.58 o 
   0   7  14        3.45        3.62      1.72 o 
   1   7  14      129.30      128.46      4.46 o 
   2   7  14      180.05      172.41      4.34 o 
   3   7  14        0.54       -0.24      1.25 o 
  -3   8  14        4.57        4.65      1.39 o 
  -2   8  14       13.34       10.42      2.28 o 
  -1   8  14        0.08        0.68      0.72 o 
   0   8  14      176.05      182.56      4.17 o 
   1   8  14       95.55       89.54      2.38 o 
   2   8  14       72.57       75.61      5.28 o 
  -2   9  14      124.74      139.24      3.42 o 
  -1   9  14       15.42       10.91      0.84 o 
   0   9  14        0.51        1.33      0.55 o 
   1   9  14        5.23        3.86      1.70 o 
  -5   1  15       32.98       38.04      1.79 o 
  -4   1  15        1.32        1.41      1.37 o 
  -3   1  15        0.08        0.61      0.42 o 
  -2   1  15       10.56       14.81      0.77 o 
  -1   1  15      125.96      119.97      2.32 o 
   0   1  15       59.35       57.25      1.21 o 
   1   1  15       53.17       52.73      1.59 o 
   2   1  15       27.99       26.63      1.42 o 
   3   1  15        4.96        6.87      1.19 o 
   4   1  15        0.21        0.19      0.86 o 
  -5   2  15       24.05       27.35      4.30 o 
  -4   2  15       74.47       76.96      5.47 o 
  -3   2  15      306.59      295.60      4.78 o 
  -2   2  15       74.54       75.37      3.44 o 
  -1   2  15      317.90      304.38      6.29 o 
   0   2  15      289.35      296.84     16.21 o 
   1   2  15     1291.03     1297.60     13.19 o 
   2   2  15       42.99       41.29      1.50 o 
   3   2  15      160.22      145.60      2.75 o 
   4   2  15        8.09       11.45      0.85 o 
  -5   3  15        5.94        8.95      1.96 o 
  -4   3  15       11.34       15.37      0.86 o 
  -3   3  15        5.23        5.00      2.70 o 
  -2   3  15       23.31       30.07      1.17 o 
  -1   3  15       65.92       60.35      1.89 o 
   0   3  15      152.17      159.45      3.08 o 
   1   3  15       12.09        8.58      0.94 o 
   2   3  15       34.97       29.38      0.97 o 
   3   3  15        0.26        0.92      0.31 o 
   4   3  15        0.74        2.84      1.05 o 
  -5   4  15       10.01        7.16      3.42 o 
  -4   4  15       44.14       48.70      1.68 o 
  -3   4  15        7.20       10.43      1.45 o 
  -2   4  15       84.82       79.33      5.92 o 
  -1   4  15       90.16       82.34      2.67 o 
   0   4  15       47.20       47.86      2.26 o 
   1   4  15      105.45       97.26      2.30 o 
   2   4  15       70.03       68.98      1.40 o 
   3   4  15       70.25       70.63      5.39 o 
   4   4  15       53.28       51.16      4.93 o 
  -4   5  15      211.90      231.30      7.28 o 
  -3   5  15        6.54        7.07      1.44 o 
  -2   5  15       30.66       36.65      3.23 o 
  -1   5  15       29.94       29.92      3.01 o 
   0   5  15        4.77        4.95      0.73 o 
   1   5  15        8.29        8.95      1.99 o 
   2   5  15       14.34       18.36      0.95 o 
   3   5  15        0.39        0.84      0.44 o 
   4   5  15        0.01        1.91      1.26 o 
  -4   6  15      133.88      140.64      4.18 o 
  -3   6  15       23.26       29.60      1.52 o 
  -2   6  15        0.75        1.51      0.49 o 
  -1   6  15        2.80        3.49      0.97 o 
   0   6  15        9.27       17.34      0.70 o 
   1   6  15       10.63       11.86      1.42 o 
   2   6  15       20.48       19.89      1.03 o 
   3   6  15        1.22        2.83      0.81 o 
  -3   7  15        4.73        4.23      0.86 o 
  -2   7  15       37.17       45.44      1.88 o 
  -1   7  15        0.31        1.44      2.32 o 
   0   7  15        0.47        2.98      1.07 o 
   1   7  15       22.58       21.83      0.89 o 
   2   7  15        4.57        4.02      0.65 o 
   3   7  15        6.74        7.00      0.69 o 
  -2   8  15        6.78        6.70      2.97 o 
  -1   8  15        0.88        3.73      1.04 o 
   0   8  15        0.85        1.90      0.50 o 
   1   8  15        0.72        0.54      2.63 o 
   2   8  15        1.93       -1.09      1.09 o 
  -1   9  15        6.18        6.66      0.83 o 
   0   9  15       84.01       84.20      3.21 o 
  -5   0  16       68.76       83.50      5.97 o 
  -4   0  16       42.34       39.00      2.84 o 
  -3   0  16        0.04        1.91      1.00 o 
  -2   0  16       28.51       25.38      1.19 o 
  -1   0  16      202.58      193.09      6.14 o 
   0   0  16      309.34      311.40      6.19 o 
   1   0  16      215.76      216.52      5.70 o 
   2   0  16      305.26      297.81      6.43 o 
   3   0  16       20.86       19.72      3.12 o 
   4   0  16        3.16        8.63      1.79 o 
  -5   1  16       33.04       25.06      1.87 o 
  -4   1  16       74.25       78.77      2.63 o 
  -3   1  16       94.56       90.21      4.17 o 
  -2   1  16      108.22       89.00      3.85 o 
  -1   1  16        4.60        3.58      0.64 o 
   0   1  16      626.51      613.39      9.03 o 
   1   1  16       70.56       74.87      2.86 o 
   2   1  16        0.00       -0.31      0.31 o 
   3   1  16       64.41       67.50      2.49 o 
   4   1  16       16.44       16.09      1.26 o 
  -5   2  16       18.99       16.71      4.39 o 
  -4   2  16        9.34       11.80      0.96 o 
  -3   2  16        5.36        5.07      1.40 o 
  -2   2  16      261.68      242.66      4.47 o 
  -1   2  16      315.80      298.44      6.09 o 
   0   2  16       69.45       66.08      2.22 o 
   1   2  16      278.86      282.43      3.22 o 
   2   2  16       95.85       86.88      1.46 o 
   3   2  16       34.75       34.38      2.00 o 
   4   2  16       11.47       14.58      2.28 o 
  -5   3  16       14.76        9.34      2.25 o 
  -4   3  16       15.47       13.19      1.33 o 
  -3   3  16        8.12        7.41      1.30 o 
  -2   3  16       20.89       20.01      1.03 o 
  -1   3  16       15.37       12.70      1.23 o 
   0   3  16      519.78      512.29      7.11 o 
   1   3  16      121.89      116.12      1.99 o 
   2   3  16       19.91       19.72      2.51 o 
   3   3  16       33.66       34.39      1.28 o 
   4   3  16       19.47       19.28      2.12 o 
  -4   4  16        1.51        1.39      0.69 o 
  -3   4  16       23.56       25.96      2.04 o 
  -2   4  16       95.57       89.96      5.31 o 
  -1   4  16       82.26       69.50      2.14 o 
   0   4  16       12.33       16.38      1.03 o 
   1   4  16      130.49      130.62      4.76 o 
   2   4  16      147.53      153.36      2.89 o 
   3   4  16        1.00        2.50      1.14 o 
   4   4  16        0.30        1.02      1.21 o 
  -4   5  16       35.80       36.13      2.40 o 
  -3   5  16       13.98       10.96      0.68 o 
  -2   5  16        8.43        8.20      1.94 o 
  -1   5  16       24.41       22.38      1.53 o 
   0   5  16       11.40        8.29      0.94 o 
   1   5  16       32.91       29.71      1.57 o 
   2   5  16        0.05        1.47      1.76 o 
   3   5  16       25.15       23.89      4.02 o 
  -4   6  16        3.94        4.19      0.77 o 
  -3   6  16       96.25       95.05      5.77 o 
  -2   6  16       21.22       18.47      2.60 o 
  -1   6  16       26.21       21.17      2.96 o 
   0   6  16       18.34       16.74      1.12 o 
   1   6  16        1.01        1.53      0.43 o 
   2   6  16      255.92      262.17      6.69 o 
   3   6  16       69.77       67.00      2.51 o 
  -3   7  16        0.62       -0.22      1.37 o 
  -2   7  16        0.95        2.56      1.46 o 
  -1   7  16        2.95        4.32      0.86 o 
   0   7  16        0.96        0.25      1.26 o 
   1   7  16        0.08        0.77      1.63 o 
   2   7  16        8.55       11.09      3.30 o 
  -2   8  16      149.58      164.96      5.34 o 
  -1   8  16        0.01       -0.22      1.35 o 
   0   8  16        1.10        4.57      0.75 o 
   1   8  16       39.28       34.15      7.13 o 
  -5   1  17       48.15       46.33      7.20 o 
  -4   1  17        0.04        3.52      1.37 o 
  -3   1  17      194.22      205.03      4.79 o 
  -2   1  17      203.98      194.32      6.01 o 
  -1   1  17       12.14       14.09      1.95 o 
   0   1  17       65.55       57.97      2.37 o 
   1   1  17      133.67      131.80      2.35 o 
   2   1  17      293.77      292.40      5.16 o 
   3   1  17        1.51        1.95      1.10 o 
   4   1  17       45.91       47.31      5.11 o 
  -5   2  17       18.51       20.84      8.70 o 
  -4   2  17       36.43       39.50      2.45 o 
  -3   2  17       42.91       40.72      2.48 o 
  -2   2  17       23.87       20.58      1.01 o 
  -1   2  17        3.38        6.15      0.94 o 
   0   2  17       51.62       47.35      1.48 o 
   1   2  17       10.92       12.90      1.05 o 
   2   2  17       10.28        8.38      0.55 o 
   3   2  17       36.78       31.82      1.46 o 
   4   2  17       31.15       23.46      1.79 o 
  -4   3  17        0.02        3.14      1.61 o 
  -3   3  17       63.02       60.68      2.04 o 
  -2   3  17      143.61      134.36      7.86 o 
  -1   3  17        4.10        6.47      4.19 o 
   0   3  17      130.33      126.16      2.70 o 
   1   3  17       55.49       52.49      1.09 o 
   2   3  17      196.04      202.64      4.61 o 
   3   3  17        0.52        1.14      0.98 o 
   4   3  17       21.19       18.04      1.40 o 
  -4   4  17        3.65        6.97      3.65 o 
  -3   4  17        7.41        9.99      1.68 o 
  -2   4  17       22.92       19.02      2.02 o 
  -1   4  17        0.11       -0.22      1.23 o 
   0   4  17      124.45      132.04      5.11 o 
   1   4  17       45.58       47.03      3.78 o 
   2   4  17      114.01      123.28      2.36 o 
   3   4  17        0.34        0.04      1.16 o 
  -4   5  17        5.62        4.86      1.49 o 
  -3   5  17      134.75      140.30      6.07 o 
  -2   5  17       27.64       33.06      1.20 o 
  -1   5  17       11.34       12.15      2.47 o 
   0   5  17       31.67       35.26      1.24 o 
   1   5  17       97.31       96.44      2.46 o 
   2   5  17       55.88       57.59      4.78 o 
   3   5  17        0.33       -0.44      0.44 o 
  -3   6  17      123.60      140.81      5.45 o 
  -2   6  17       20.14       18.69      2.59 o 
  -1   6  17       45.07       44.68      2.33 o 
   0   6  17      136.21      140.65      4.34 o 
   1   6  17        1.69        2.94      0.77 o 
   2   6  17      101.70      111.70      3.72 o 
  -2   7  17        0.28        0.75      0.77 o 
  -1   7  17        2.66        1.48      1.51 o 
   0   7  17       17.26       15.41      1.39 o 
   1   7  17       16.70       12.32      2.40 o 
   2   7  17       12.85       10.31      1.02 o 
  -1   8  17        2.38        1.02      0.62 o 
   0   8  17        2.80        3.81      0.72 o 
  -4   0  18       19.14       17.94      2.46 o 
  -3   0  18       12.88       13.58      2.04 o 
  -2   0  18        5.13        6.63      1.90 o 
  -1   0  18        8.84       10.39      1.93 o 
   0   0  18      115.64      117.48      5.93 o 
   1   0  18       48.51       52.30      3.16 o 
   2   0  18      152.64      139.91      4.25 o 
   3   0  18       11.11       13.76      1.16 o 
   4   0  18       15.16       16.22      1.37 o 
  -4   1  18        0.97        5.16      1.54 o 
  -3   1  18      139.89      136.03     14.94 o 
  -2   1  18       10.83        6.83      1.65 o 
  -1   1  18       17.83       20.74      2.42 o 
   0   1  18      109.18      111.76      4.81 o 
   1   1  18      143.87      141.88      4.78 o 
   2   1  18       15.54       14.06      0.77 o 
   3   1  18      164.26      151.58      3.97 o 
  -4   2  18       43.54       35.96      6.48 o 
  -3   2  18        3.53        4.98      1.36 o 
  -2   2  18        2.82        3.71      1.48 o 
  -1   2  18        3.18       -0.35      1.11 o 
   0   2  18       14.59       15.24      0.89 o 
   1   2  18      223.58      216.60      5.27 o 
   2   2  18      195.15      193.78     11.71 o 
   3   2  18        7.14        5.64      1.18 o 
  -4   3  18        0.73        3.66      3.88 o 
  -3   3  18       30.59       30.85      2.82 o 
  -2   3  18        4.27        1.59      1.95 o 
  -1   3  18       48.40       35.13     11.00 o 
   0   3  18       49.16       52.84      1.64 o 
   1   3  18        1.23        3.48      1.41 o 
   2   3  18        3.02        3.25      2.35 o 
   3   3  18       41.15       30.60      4.30 o 
  -4   4  18        9.56       16.50      1.98 o 
  -3   4  18        1.39        2.75      1.07 o 
  -2   4  18       15.93       11.17      0.78 o 
  -1   4  18       11.82       13.00      2.79 o 
   0   4  18        0.09        3.03      1.74 o 
   1   4  18       27.88       28.15      1.64 o 
   2   4  18        5.94        7.15      1.55 o 
   3   4  18        4.18        3.06      2.65 o 
  -3   5  18       21.48       19.99      2.03 o 
  -2   5  18      108.10      105.08      3.71 o 
  -1   5  18        0.76       -0.43      0.69 o 
   0   5  18       25.61       29.08      1.17 o 
   1   5  18        0.05       -0.54      0.54 o 
   2   5  18       13.27       12.23      2.60 o 
  -3   6  18       30.19       32.49      1.88 o 
  -2   6  18       17.02       15.73      3.76 o 
  -1   6  18        7.54        8.09      1.52 o 
   0   6  18       13.43       17.00      2.09 o 
   1   6  18       36.74       30.62      3.00 o 
   2   6  18       29.53       28.51      3.62 o 
  -2   7  18       20.34       22.49      1.45 o 
  -1   7  18       12.35       17.57      1.21 o 
   0   7  18        5.09        5.43      0.79 o 
   1   7  18        1.70        2.83      0.88 o 
  -4   1  19        1.69       -0.47      3.09 o 
  -3   1  19        3.59        4.11      1.83 o 
  -2   1  19       33.45       32.40      2.05 o 
  -1   1  19        9.75       11.49      3.11 o 
   0   1  19       20.72       17.83      3.05 o 
   1   1  19       70.09       61.73      6.20 o 
   2   1  19        0.78       -0.33      1.03 o 
   3   1  19        0.33        0.95      0.63 o 
  -4   2  19       30.32       30.14      2.18 o 
  -3   2  19       44.07       41.03      5.18 o 
  -2   2  19      264.81      268.63     11.81 o 
  -1   2  19       36.43       36.96      4.79 o 
   0   2  19        8.46       12.03      1.44 o 
   1   2  19        7.80        9.44      1.17 o 
   2   2  19      200.86      218.73      7.79 o 
   3   2  19       62.38       70.49      3.83 o 
  -4   3  19        0.03        4.47      1.46 o 
  -3   3  19        6.21        5.56      4.11 o 
  -2   3  19        2.53       -1.11      1.11 o 
  -1   3  19       40.37       35.07      1.71 o 
   0   3  19        0.37        0.79      4.07 o 
   1   3  19       86.28       72.33      7.72 o 
   2   3  19        0.39        1.93      0.95 o 
   3   3  19        3.98        1.90      0.83 o 
  -3   4  19        0.09       -0.87      1.37 o 
  -2   4  19       42.46       42.58      1.77 o 
  -1   4  19       61.31       64.26      3.44 o 
   0   4  19        9.33        8.93      1.54 o 
   1   4  19        3.85        5.23      1.25 o 
   2   4  19        0.27        0.12      1.11 o 
  -3   5  19      175.37      191.94      7.72 o 
  -2   5  19      108.16      132.63      3.72 o 
  -1   5  19       88.37       86.71      3.87 o 
   0   5  19      190.53      209.03      5.55 o 
   1   5  19       23.07       24.57      2.28 o 
   2   5  19       16.18       14.05      2.31 o 
  -2   6  19      130.42      146.06      4.68 o 
  -1   6  19      208.03      239.30      8.16 o 
   0   6  19       11.44       10.71      2.98 o 
   1   6  19       35.76       34.88      1.88 o 
  -4   0  20        7.15       14.99      2.21 o 
  -3   0  20        1.62        9.55      2.14 o 
  -2   0  20       51.50       57.35      3.65 o 
  -1   0  20       15.65        8.21      2.00 o 
   0   0  20        4.93       13.02      2.11 o 
   1   0  20       25.55       16.32      1.86 o 
   2   0  20        9.49       25.48      2.60 o 
   3   0  20       78.74      105.76      6.18 o 
  -4   1  20        0.01        0.32      1.58 o 
  -2   1  20       13.91       19.34      6.83 o 
  -1   1  20        4.91        8.12      1.03 o 
   0   1  20      168.49      179.85      5.34 o 
   1   1  20        5.13        4.59      1.90 o 
   2   1  20       18.88       21.76      4.39 o 
   3   1  20       58.33       50.97      6.23 o 
  -3   2  20        0.77        1.30      1.12 o 
  -2   2  20       66.93       65.62     10.23 o 
  -1   2  20       88.71       94.35      7.88 o 
   0   2  20        4.66        4.04      3.77 o 
   1   2  20        5.74        7.36      1.34 o 
   2   2  20       24.79       20.89      2.19 o 
  -3   3  20       15.47       18.93      4.76 o 
  -2   3  20        1.05        2.60      2.93 o 
  -1   3  20       46.40       43.47      3.40 o 
   0   3  20       94.75       96.81      9.09 o 
   1   3  20      106.83      101.36      4.29 o 
   2   3  20       57.13       56.25      3.07 o 
  -3   4  20       14.40       17.91      2.12 o 
  -2   4  20        2.89        7.84      4.60 o 
  -1   4  20       21.05       23.00      5.56 o 
   0   4  20       42.13       43.48      3.15 o 
   1   4  20       17.76       19.34      1.62 o 
   2   4  20       34.66       32.18      3.80 o 
  -2   5  20       18.92       17.85      3.21 o 
  -1   5  20       14.53       11.57      1.77 o 
   0   5  20        6.19        7.03      1.81 o 
   1   5  20       12.77       11.20      1.22 o 
  -1   6  20       27.02       29.34      1.97 o 
   0   6  20        5.58        8.39      1.19 o 
  -3   1  21        0.01       -0.38      2.70 o 
  -2   1  21       76.88       65.47      5.83 o 
  -1   1  21      131.98      133.96      5.51 o 
   0   1  21        0.01        5.87      3.07 o 
   1   1  21        6.66       10.20      4.48 o 
   2   1  21       10.05        8.49      1.22 o 
  -3   2  21       13.41       13.02      2.56 o 
  -2   2  21       17.87       16.13      1.72 o 
  -1   2  21       19.21       18.60      1.61 o 
   0   2  21       37.16       33.65      6.07 o 
   1   2  21      163.90      156.39      6.20 o 
   2   2  21       34.86       35.43      3.02 o 
  -2   3  21       47.22       43.97      6.21 o 
  -1   3  21      128.45      135.94      5.70 o 
   0   3  21       17.72       17.19      2.12 o 
   1   3  21       32.66       35.30      4.56 o 
  -2   4  21       26.73       29.01      2.56 o 
  -1   4  21       49.17       58.74      4.95 o 
   0   4  21        0.32        8.39      1.76 o 
   1   4  21       11.42       10.72      1.21 o 
  -1   5  21        3.19        6.60      2.09 o 
   0   5  21      153.76      171.74      9.94 o 
  -2   0  22       10.02       10.64      1.93 o 
  -1   0  22       10.83       23.45      2.56 o 
   0   0  22        7.25       13.86      2.28 o 
   1   0  22        2.10        1.93      1.58 o 
  -2   1  22       35.99       42.10     11.06 o 
  -1   1  22       36.99       37.76      2.28 o 
   0   1  22        1.87        3.69      3.70 o 
   1   1  22        0.00       -1.05      1.08 o 
  -2   2  22       68.84       88.17      6.09 o 
  -1   2  22        2.67        3.42      3.84 o 
   0   2  22       33.64       38.80      2.79 o 
   1   2  22       14.26       10.54      1.39 o 
  -1   3  22       21.21       24.96      2.05 o 
   0   3  22       11.96       10.66      1.48 o 
  -1   1  23       20.03       27.77      8.34 o 
   0   1  23        6.77        9.50      1.48 o 
                                                 
